# Supplementary material for: Bio-Ecological Indicators for Gentiana pneumonanthe L. Climatic Suitability in the Iberian Peninsula
Source: Plants (Basel). 2025 Sep 12;14(18):2857. doi: 10.3390/plants14182857 (PMC12473960; doi:10.3390/plants14182857)
Supplement: Supplementary file 1 [file plants-14-02857-s001.zip]

Archive with 10 entries (10 files):
- Figure SM1.png
- Figure SM2.png
- Figure SM3.png
- Figure SM4.png
- Figure SM5.png
- Figure SM6.png
- Figure SM7.png
- Figure SM8.png
- Supplementar_material.pdf
- Table SM3.xlsx
