# Supplementary material for: Bio-Ecological Indicators for Gentiana pneumonanthe L. Climatic Suitability in the Iberian Peninsula
Source: Plants (Basel). 2025 Sep 12;14(18):2857. doi: 10.3390/plants14182857 (PMC12473960; doi:10.3390/plants14182857)
Supplement: Supplementary file 1 [file plants-14-02857-s001.zip › Table SM3.xlsx]

## Sheet: Sheet1
full.name	PA	run	algo	metric.eval	cutoff	sensitivity	specificity	calibration	validation	evaluation
Gentiana.pneumonanthe.L._PA1_RUN1_GLM	PA1	RUN1	GLM	TSS	518	89.194	80.822	0.7	0.69
Gentiana.pneumonanthe.L._PA1_RUN1_GLM	PA1	RUN1	GLM	AUCroc	553.5	88.016	81.703	0.897	0.895
Gentiana.pneumonanthe.L._PA1_RUN1_GLM	PA1	RUN1	GLM	BOYCE	492	89.784	79.941	0.991	0.953
Gentiana.pneumonanthe.L._PA1_RUN1_GLM	PA1	RUN1	GLM	BIAS	633	83.595	83.855	0.999	0.976
Gentiana.pneumonanthe.L._PA1_RUN1_GLM	PA1	RUN1	GLM	CSI	403	92.731	77.104	0.754	0.746
Gentiana.pneumonanthe.L._PA1_RUN1_GAM	PA1	RUN1	GAM	TSS	493	90.373	80.822	0.713	0.675
Gentiana.pneumonanthe.L._PA1_RUN1_GAM	PA1	RUN1	GAM	AUCroc	585	87.23	83.366	0.912	0.902
Gentiana.pneumonanthe.L._PA1_RUN1_GAM	PA1	RUN1	GAM	BOYCE	497	90.275	80.92	0.988	0.962
Gentiana.pneumonanthe.L._PA1_RUN1_GAM	PA1	RUN1	GAM	BIAS	650	83.988	84.834	0.996	0.973
Gentiana.pneumonanthe.L._PA1_RUN1_GAM	PA1	RUN1	GAM	CSI	493	90.373	80.822	0.759	0.733
Gentiana.pneumonanthe.L._PA1_RUN1_RF	PA1	RUN1	RF	TSS	505	98.723	98.924	0.976	0.69
Gentiana.pneumonanthe.L._PA1_RUN1_RF	PA1	RUN1	RF	AUCroc	519	98.527	99.315	0.999	0.915
Gentiana.pneumonanthe.L._PA1_RUN1_RF	PA1	RUN1	RF	BOYCE	518	98.527	99.315	0.999	0.963
Gentiana.pneumonanthe.L._PA1_RUN1_RF	PA1	RUN1	RF	BIAS	505	98.723	98.924	0.998	0.925
Gentiana.pneumonanthe.L._PA1_RUN1_RF	PA1	RUN1	RF	CSI	505	98.723	98.924	0.977	0.74
Gentiana.pneumonanthe.L._PA1_RUN1_GBM	PA1	RUN1	GBM	TSS	469	91.749	82.192	0.739	0.698
Gentiana.pneumonanthe.L._PA1_RUN1_GBM	PA1	RUN1	GBM	AUCroc	567.5	89.194	84.149	0.939	0.912
Gentiana.pneumonanthe.L._PA1_RUN1_GBM	PA1	RUN1	GBM	BOYCE	482	91.454	82.29	0.969	0.862
Gentiana.pneumonanthe.L._PA1_RUN1_GBM	PA1	RUN1	GBM	BIAS	660	85.363	85.714	0.998	0.988
Gentiana.pneumonanthe.L._PA1_RUN1_GBM	PA1	RUN1	GBM	CSI	469	91.749	82.192	0.778	0.749
Gentiana.pneumonanthe.L._PA1_RUN1_CTA	PA1	RUN1	CTA	TSS	549	88.703	83.659	0.724	0.667
Gentiana.pneumonanthe.L._PA1_RUN1_CTA	PA1	RUN1	CTA	AUCroc	549	88.703	83.659	0.874	0.857
Gentiana.pneumonanthe.L._PA1_RUN1_CTA	PA1	RUN1	CTA	BOYCE	423	88.703	83.659	1	0.179
Gentiana.pneumonanthe.L._PA1_RUN1_CTA	PA1	RUN1	CTA	BIAS	779	86.739	84.442	0.976	0.992
Gentiana.pneumonanthe.L._PA1_RUN1_CTA	PA1	RUN1	CTA	CSI	549	88.703	83.659	0.762	0.718
Gentiana.pneumonanthe.L._PA1_RUN1_MARS	PA1	RUN1	MARS	TSS	437	91.454	79.746	0.712	0.671
Gentiana.pneumonanthe.L._PA1_RUN1_MARS	PA1	RUN1	MARS	AUCroc	587.5	86.739	83.659	0.911	0.898
Gentiana.pneumonanthe.L._PA1_RUN1_MARS	PA1	RUN1	MARS	BOYCE	430	91.454	79.55	0.982	0.93
Gentiana.pneumonanthe.L._PA1_RUN1_MARS	PA1	RUN1	MARS	BIAS	653	84.479	84.638	0.999	0.996
Gentiana.pneumonanthe.L._PA1_RUN1_MARS	PA1	RUN1	MARS	CSI	437	91.454	79.746	0.76	0.729
Gentiana.pneumonanthe.L._PA1_RUN2_GLM	PA1	RUN2	GLM	TSS	469	90.864	79.159	0.701	0.682
Gentiana.pneumonanthe.L._PA1_RUN2_GLM	PA1	RUN2	GLM	AUCroc	576.5	88.212	81.996	0.898	0.886
Gentiana.pneumonanthe.L._PA1_RUN2_GLM	PA1	RUN2	GLM	BOYCE	533	89.391	80.528	0.99	0.909
Gentiana.pneumonanthe.L._PA1_RUN2_GLM	PA1	RUN2	GLM	BIAS	641	83.595	83.464	0.996	0.992
Gentiana.pneumonanthe.L._PA1_RUN2_GLM	PA1	RUN2	GLM	CSI	469	90.864	79.159	0.752	0.738
Gentiana.pneumonanthe.L._PA1_RUN2_GAM	PA1	RUN2	GAM	TSS	548	88.9	82.094	0.71	0.686
Gentiana.pneumonanthe.L._PA1_RUN2_GAM	PA1	RUN2	GAM	AUCroc	544	89.096	81.996	0.908	0.908
Gentiana.pneumonanthe.L._PA1_RUN2_GAM	PA1	RUN2	GAM	BOYCE	537	89.096	81.507	0.976	0.964
Gentiana.pneumonanthe.L._PA1_RUN2_GAM	PA1	RUN2	GAM	BIAS	636	83.89	83.953	0.999	0.984
Gentiana.pneumonanthe.L._PA1_RUN2_GAM	PA1	RUN2	GAM	CSI	509	90.079	80.724	0.755	0.743
Gentiana.pneumonanthe.L._PA1_RUN2_RF	PA1	RUN2	RF	TSS	515	97.937	99.022	0.97	0.698
Gentiana.pneumonanthe.L._PA1_RUN2_RF	PA1	RUN2	RF	AUCroc	510	98.035	99.022	0.999	0.916
Gentiana.pneumonanthe.L._PA1_RUN2_RF	PA1	RUN2	RF	BOYCE	527	97.446	99.511	0.998	0.958
Gentiana.pneumonanthe.L._PA1_RUN2_RF	PA1	RUN2	RF	BIAS	495	98.428	98.434	1	0.925
Gentiana.pneumonanthe.L._PA1_RUN2_RF	PA1	RUN2	RF	CSI	515	97.937	99.022	0.97	0.744
Gentiana.pneumonanthe.L._PA1_RUN2_GBM	PA1	RUN2	GBM	TSS	503	91.749	81.8	0.735	0.702
Gentiana.pneumonanthe.L._PA1_RUN2_GBM	PA1	RUN2	GBM	AUCroc	604	88.409	84.442	0.938	0.915
Gentiana.pneumonanthe.L._PA1_RUN2_GBM	PA1	RUN2	GBM	BOYCE	498	91.945	81.507	0.982	0.948
Gentiana.pneumonanthe.L._PA1_RUN2_GBM	PA1	RUN2	GBM	BIAS	654	85.855	86.106	1	0.996
Gentiana.pneumonanthe.L._PA1_RUN2_GBM	PA1	RUN2	GBM	CSI	428	93.32	79.843	0.777	0.742
Gentiana.pneumonanthe.L._PA1_RUN2_CTA	PA1	RUN2	CTA	TSS	455	91.257	79.159	0.704	0.686
Gentiana.pneumonanthe.L._PA1_RUN2_CTA	PA1	RUN2	CTA	AUCroc	454.5	91.257	79.159	0.854	0.844
Gentiana.pneumonanthe.L._PA1_RUN2_CTA	PA1	RUN2	CTA	BOYCE	141	91.257	79.159	1	1
Gentiana.pneumonanthe.L._PA1_RUN2_CTA	PA1	RUN2	CTA	BIAS	455	91.257	79.159	0.878	0.843
Gentiana.pneumonanthe.L._PA1_RUN2_CTA	PA1	RUN2	CTA	CSI	455	91.257	79.159	0.755	0.746
Gentiana.pneumonanthe.L._PA1_RUN2_MARS	PA1	RUN2	MARS	TSS	420	91.552	78.963	0.705	0.71
Gentiana.pneumonanthe.L._PA1_RUN2_MARS	PA1	RUN2	MARS	AUCroc	540.5	87.819	82.485	0.908	0.907
Gentiana.pneumonanthe.L._PA1_RUN2_MARS	PA1	RUN2	MARS	BOYCE	422	91.552	79.061	0.992	0.934
Gentiana.pneumonanthe.L._PA1_RUN2_MARS	PA1	RUN2	MARS	BIAS	644	84.185	84.149	0.999	0.996
Gentiana.pneumonanthe.L._PA1_RUN2_MARS	PA1	RUN2	MARS	CSI	420	91.552	78.963	0.756	0.757
Gentiana.pneumonanthe.L._PA1_RUN3_GLM	PA1	RUN3	GLM	TSS	522	89.784	81.703	0.715	0.631
Gentiana.pneumonanthe.L._PA1_RUN3_GLM	PA1	RUN3	GLM	AUCroc	534.5	89.489	81.996	0.905	0.856
Gentiana.pneumonanthe.L._PA1_RUN3_GLM	PA1	RUN3	GLM	BOYCE	521	89.784	81.703	0.994	0.945
Gentiana.pneumonanthe.L._PA1_RUN3_GLM	PA1	RUN3	GLM	BIAS	628	83.988	84.638	0.997	0.984
Gentiana.pneumonanthe.L._PA1_RUN3_GLM	PA1	RUN3	GLM	CSI	397	92.829	78.082	0.761	0.706
Gentiana.pneumonanthe.L._PA1_RUN3_GAM	PA1	RUN3	GAM	TSS	514	89.587	82.29	0.719	0.635
Gentiana.pneumonanthe.L._PA1_RUN3_GAM	PA1	RUN3	GAM	AUCroc	524.5	89.391	82.485	0.915	0.877
Gentiana.pneumonanthe.L._PA1_RUN3_GAM	PA1	RUN3	GAM	BOYCE	472	90.275	81.018	0.989	0.952
Gentiana.pneumonanthe.L._PA1_RUN3_GAM	PA1	RUN3	GAM	BIAS	632	84.578	84.736	1	0.98
Gentiana.pneumonanthe.L._PA1_RUN3_GAM	PA1	RUN3	GAM	CSI	426	92.043	79.55	0.764	0.714
Gentiana.pneumonanthe.L._PA1_RUN3_RF	PA1	RUN3	RF	TSS	525	97.741	99.511	0.973	0.678
Gentiana.pneumonanthe.L._PA1_RUN3_RF	PA1	RUN3	RF	AUCroc	519	97.839	99.217	0.999	0.906
Gentiana.pneumonanthe.L._PA1_RUN3_RF	PA1	RUN3	RF	BOYCE	536	97.446	99.804	0.994	0.94
Gentiana.pneumonanthe.L._PA1_RUN3_RF	PA1	RUN3	RF	BIAS	505	98.232	98.239	1	0.894
Gentiana.pneumonanthe.L._PA1_RUN3_RF	PA1	RUN3	RF	CSI	525	97.741	99.511	0.973	0.735
Gentiana.pneumonanthe.L._PA1_RUN3_GBM	PA1	RUN3	GBM	TSS	510	91.159	83.464	0.746	0.659
Gentiana.pneumonanthe.L._PA1_RUN3_GBM	PA1	RUN3	GBM	AUCroc	625	87.623	86.399	0.941	0.897
Gentiana.pneumonanthe.L._PA1_RUN3_GBM	PA1	RUN3	GBM	BOYCE	511	91.159	83.464	0.969	0.893
Gentiana.pneumonanthe.L._PA1_RUN3_GBM	PA1	RUN3	GBM	BIAS	650	86.64	86.791	0.998	0.961
Gentiana.pneumonanthe.L._PA1_RUN3_GBM	PA1	RUN3	GBM	CSI	510	91.159	83.464	0.782	0.721
Gentiana.pneumonanthe.L._PA1_RUN3_CTA	PA1	RUN3	CTA	TSS	456	91.945	79.256	0.712	0.655
Gentiana.pneumonanthe.L._PA1_RUN3_CTA	PA1	RUN3	CTA	AUCroc	452	91.945	79.256	0.858	0.83
Gentiana.pneumonanthe.L._PA1_RUN3_CTA	PA1	RUN3	CTA	BOYCE	134	91.945	79.256	1	1
Gentiana.pneumonanthe.L._PA1_RUN3_CTA	PA1	RUN3	CTA	BIAS	456	91.945	79.256	0.872	0.867
Gentiana.pneumonanthe.L._PA1_RUN3_CTA	PA1	RUN3	CTA	CSI	456	91.945	79.256	0.761	0.722
Gentiana.pneumonanthe.L._PA1_RUN3_MARS	PA1	RUN3	MARS	TSS	419	91.159	81.018	0.722	0.647
Gentiana.pneumonanthe.L._PA1_RUN3_MARS	PA1	RUN3	MARS	AUCroc	578	87.328	84.051	0.913	0.868
Gentiana.pneumonanthe.L._PA1_RUN3_MARS	PA1	RUN3	MARS	BOYCE	441	90.864	81.311	0.991	0.908
Gentiana.pneumonanthe.L._PA1_RUN3_MARS	PA1	RUN3	MARS	BIAS	646	84.578	85.029	0.997	0.976
Gentiana.pneumonanthe.L._PA1_RUN3_MARS	PA1	RUN3	MARS	CSI	419	91.159	81.018	0.766	0.716
Gentiana.pneumonanthe.L._PA1_RUN4_GLM	PA1	RUN4	GLM	TSS	428	92.141	77.495	0.696	0.682
Gentiana.pneumonanthe.L._PA1_RUN4_GLM	PA1	RUN4	GLM	AUCroc	566.5	87.623	81.605	0.895	0.903
Gentiana.pneumonanthe.L._PA1_RUN4_GLM	PA1	RUN4	GLM	BOYCE	462	90.864	78.571	0.991	0.958
Gentiana.pneumonanthe.L._PA1_RUN4_GLM	PA1	RUN4	GLM	BIAS	636	83.006	83.072	0.999	0.957
Gentiana.pneumonanthe.L._PA1_RUN4_GLM	PA1	RUN4	GLM	CSI	428	92.141	77.495	0.752	0.742
Gentiana.pneumonanthe.L._PA1_RUN4_GAM	PA1	RUN4	GAM	TSS	491	90.275	80.528	0.707	0.71
Gentiana.pneumonanthe.L._PA1_RUN4_GAM	PA1	RUN4	GAM	AUCroc	546.5	88.703	81.8	0.907	0.912
Gentiana.pneumonanthe.L._PA1_RUN4_GAM	PA1	RUN4	GAM	BOYCE	504	89.882	80.724	0.986	0.957
Gentiana.pneumonanthe.L._PA1_RUN4_GAM	PA1	RUN4	GAM	BIAS	628	84.086	83.953	0.997	0.976
Gentiana.pneumonanthe.L._PA1_RUN4_GAM	PA1	RUN4	GAM	CSI	491	90.275	80.528	0.755	0.758
Gentiana.pneumonanthe.L._PA1_RUN4_RF	PA1	RUN4	RF	TSS	505	98.035	98.63	0.967	0.729
Gentiana.pneumonanthe.L._PA1_RUN4_RF	PA1	RUN4	RF	AUCroc	508	97.937	98.826	0.999	0.932
Gentiana.pneumonanthe.L._PA1_RUN4_RF	PA1	RUN4	RF	BOYCE	518	97.348	99.119	0.999	0.971
Gentiana.pneumonanthe.L._PA1_RUN4_RF	PA1	RUN4	RF	BIAS	495	98.232	98.141	0.999	0.914
Gentiana.pneumonanthe.L._PA1_RUN4_RF	PA1	RUN4	RF	CSI	505	98.035	98.63	0.967	0.77
Gentiana.pneumonanthe.L._PA1_RUN4_GBM	PA1	RUN4	GBM	TSS	434	92.829	80.528	0.736	0.706
Gentiana.pneumonanthe.L._PA1_RUN4_GBM	PA1	RUN4	GBM	AUCroc	602.5	88.605	84.247	0.936	0.923
Gentiana.pneumonanthe.L._PA1_RUN4_GBM	PA1	RUN4	GBM	BOYCE	648	86.248	85.714	0.947	0.889
Gentiana.pneumonanthe.L._PA1_RUN4_GBM	PA1	RUN4	GBM	BIAS	655	85.953	86.399	0.996	0.992
Gentiana.pneumonanthe.L._PA1_RUN4_GBM	PA1	RUN4	GBM	CSI	434	92.829	80.528	0.778	0.759
Gentiana.pneumonanthe.L._PA1_RUN4_CTA	PA1	RUN4	CTA	TSS	454	91.257	78.767	0.7	0.702
Gentiana.pneumonanthe.L._PA1_RUN4_CTA	PA1	RUN4	CTA	AUCroc	453.5	91.257	78.767	0.852	0.852
Gentiana.pneumonanthe.L._PA1_RUN4_CTA	PA1	RUN4	CTA	BOYCE	142	91.257	78.767	1	1
Gentiana.pneumonanthe.L._PA1_RUN4_CTA	PA1	RUN4	CTA	BIAS	454	91.257	78.767	0.874	0.859
Gentiana.pneumonanthe.L._PA1_RUN4_CTA	PA1	RUN4	CTA	CSI	454	91.257	78.767	0.752	0.756
Gentiana.pneumonanthe.L._PA1_RUN4_MARS	PA1	RUN4	MARS	TSS	520	88.212	81.703	0.699	0.702
Gentiana.pneumonanthe.L._PA1_RUN4_MARS	PA1	RUN4	MARS	AUCroc	559.5	87.033	82.681	0.907	0.911
Gentiana.pneumonanthe.L._PA1_RUN4_MARS	PA1	RUN4	MARS	BOYCE	477	89.194	80.528	0.994	0.97
Gentiana.pneumonanthe.L._PA1_RUN4_MARS	PA1	RUN4	MARS	BIAS	628	84.185	84.344	0.999	0.973
Gentiana.pneumonanthe.L._PA1_RUN4_MARS	PA1	RUN4	MARS	CSI	413	90.864	78.669	0.75	0.752
Gentiana.pneumonanthe.L._PA1_RUN5_GLM	PA1	RUN5	GLM	TSS	498	89.686	79.941	0.697	0.702
Gentiana.pneumonanthe.L._PA1_RUN5_GLM	PA1	RUN5	GLM	AUCroc	564	87.917	81.507	0.894	0.904
Gentiana.pneumonanthe.L._PA1_RUN5_GLM	PA1	RUN5	GLM	BOYCE	483	89.98	79.452	0.991	0.975
Gentiana.pneumonanthe.L._PA1_RUN5_GLM	PA1	RUN5	GLM	BIAS	642	82.908	83.562	0.995	0.969
Gentiana.pneumonanthe.L._PA1_RUN5_GLM	PA1	RUN5	GLM	CSI	412	92.436	77.202	0.752	0.744
Gentiana.pneumonanthe.L._PA1_RUN5_GAM	PA1	RUN5	GAM	TSS	541	89.391	81.898	0.715	0.675
Gentiana.pneumonanthe.L._PA1_RUN5_GAM	PA1	RUN5	GAM	AUCroc	539	89.686	81.898	0.908	0.918
Gentiana.pneumonanthe.L._PA1_RUN5_GAM	PA1	RUN5	GAM	BOYCE	505	90.373	80.724	0.981	0.939
Gentiana.pneumonanthe.L._PA1_RUN5_GAM	PA1	RUN5	GAM	BIAS	649	84.086	84.344	1	0.965
Gentiana.pneumonanthe.L._PA1_RUN5_GAM	PA1	RUN5	GAM	CSI	541	89.391	81.898	0.758	0.726
Gentiana.pneumonanthe.L._PA1_RUN5_RF	PA1	RUN5	RF	TSS	485	99.312	97.847	0.972	0.698
Gentiana.pneumonanthe.L._PA1_RUN5_RF	PA1	RUN5	RF	AUCroc	489	99.116	98.239	0.999	0.933
Gentiana.pneumonanthe.L._PA1_RUN5_RF	PA1	RUN5	RF	BOYCE	500	98.33	98.337	0.998	0.947
Gentiana.pneumonanthe.L._PA1_RUN5_RF	PA1	RUN5	RF	BIAS	505	98.33	98.532	0.998	0.973
Gentiana.pneumonanthe.L._PA1_RUN5_RF	PA1	RUN5	RF	CSI	485	99.312	97.847	0.972	0.742
Gentiana.pneumonanthe.L._PA1_RUN5_GBM	PA1	RUN5	GBM	TSS	502	91.552	81.8	0.734	0.698
Gentiana.pneumonanthe.L._PA1_RUN5_GBM	PA1	RUN5	GBM	AUCroc	657.5	86.542	86.791	0.935	0.927
Gentiana.pneumonanthe.L._PA1_RUN5_GBM	PA1	RUN5	GBM	BOYCE	621	87.917	85.029	0.976	0.927
Gentiana.pneumonanthe.L._PA1_RUN5_GBM	PA1	RUN5	GBM	BIAS	658	86.346	86.791	0.998	0.937
Gentiana.pneumonanthe.L._PA1_RUN5_GBM	PA1	RUN5	GBM	CSI	502	91.552	81.8	0.774	0.745
Gentiana.pneumonanthe.L._PA1_RUN5_CTA	PA1	RUN5	CTA	TSS	451	91.552	78.376	0.699	0.706
Gentiana.pneumonanthe.L._PA1_RUN5_CTA	PA1	RUN5	CTA	AUCroc	450.5	91.552	78.376	0.852	0.852
Gentiana.pneumonanthe.L._PA1_RUN5_CTA	PA1	RUN5	CTA	BOYCE	139	91.552	78.376	1	0.5
Gentiana.pneumonanthe.L._PA1_RUN5_CTA	PA1	RUN5	CTA	BIAS	451	91.552	78.376	0.867	0.886
Gentiana.pneumonanthe.L._PA1_RUN5_CTA	PA1	RUN5	CTA	CSI	451	91.552	78.376	0.752	0.756
Gentiana.pneumonanthe.L._PA1_RUN5_MARS	PA1	RUN5	MARS	TSS	463	90.079	81.018	0.711	0.682
Gentiana.pneumonanthe.L._PA1_RUN5_MARS	PA1	RUN5	MARS	AUCroc	487.5	89.587	81.507	0.905	0.911
Gentiana.pneumonanthe.L._PA1_RUN5_MARS	PA1	RUN5	MARS	BOYCE	463	90.079	81.018	0.957	0.92
Gentiana.pneumonanthe.L._PA1_RUN5_MARS	PA1	RUN5	MARS	BIAS	641	83.399	83.268	0.998	0.969
Gentiana.pneumonanthe.L._PA1_RUN5_MARS	PA1	RUN5	MARS	CSI	463	90.079	81.018	0.757	0.734
Gentiana.pneumonanthe.L._PA1_RUN6_GLM	PA1	RUN6	GLM	TSS	503	89.686	79.843	0.695	0.706
Gentiana.pneumonanthe.L._PA1_RUN6_GLM	PA1	RUN6	GLM	AUCroc	563.5	88.114	81.311	0.892	0.912
Gentiana.pneumonanthe.L._PA1_RUN6_GLM	PA1	RUN6	GLM	BOYCE	512	89.489	80.039	0.99	0.931
Gentiana.pneumonanthe.L._PA1_RUN6_GLM	PA1	RUN6	GLM	BIAS	645	82.908	83.072	0.999	0.961
Gentiana.pneumonanthe.L._PA1_RUN6_GLM	PA1	RUN6	GLM	CSI	389	92.829	75.93	0.748	0.768
Gentiana.pneumonanthe.L._PA1_RUN6_GAM	PA1	RUN6	GAM	TSS	516	89.784	80.626	0.704	0.71
Gentiana.pneumonanthe.L._PA1_RUN6_GAM	PA1	RUN6	GAM	AUCroc	567.5	87.917	82.192	0.911	0.908
Gentiana.pneumonanthe.L._PA1_RUN6_GAM	PA1	RUN6	GAM	BOYCE	527	89.293	80.92	0.994	0.942
Gentiana.pneumonanthe.L._PA1_RUN6_GAM	PA1	RUN6	GAM	BIAS	635	83.595	84.149	0.997	0.98
Gentiana.pneumonanthe.L._PA1_RUN6_GAM	PA1	RUN6	GAM	CSI	407	92.829	76.908	0.754	0.757
Gentiana.pneumonanthe.L._PA1_RUN6_RF	PA1	RUN6	RF	TSS	525	97.642	99.217	0.969	0.718
Gentiana.pneumonanthe.L._PA1_RUN6_RF	PA1	RUN6	RF	AUCroc	509	98.035	98.826	0.999	0.914
Gentiana.pneumonanthe.L._PA1_RUN6_RF	PA1	RUN6	RF	BOYCE	527	97.544	99.315	0.998	0.941
Gentiana.pneumonanthe.L._PA1_RUN6_RF	PA1	RUN6	RF	BIAS	495	98.134	98.337	0.998	0.98
Gentiana.pneumonanthe.L._PA1_RUN6_RF	PA1	RUN6	RF	CSI	525	97.642	99.217	0.969	0.753
Gentiana.pneumonanthe.L._PA1_RUN6_GBM	PA1	RUN6	GBM	TSS	675	84.774	88.65	0.734	0.659
Gentiana.pneumonanthe.L._PA1_RUN6_GBM	PA1	RUN6	GBM	AUCroc	672	85.363	88.356	0.938	0.912
Gentiana.pneumonanthe.L._PA1_RUN6_GBM	PA1	RUN6	GBM	BOYCE	651	86.542	85.421	0.967	0.913
Gentiana.pneumonanthe.L._PA1_RUN6_GBM	PA1	RUN6	GBM	BIAS	659	86.346	86.399	0.999	0.953
Gentiana.pneumonanthe.L._PA1_RUN6_GBM	PA1	RUN6	GBM	CSI	360	94.597	77.984	0.776	0.774
Gentiana.pneumonanthe.L._PA1_RUN6_CTA	PA1	RUN6	CTA	TSS	530	92.436	78.082	0.705	0.718
Gentiana.pneumonanthe.L._PA1_RUN6_CTA	PA1	RUN6	CTA	AUCroc	526.5	92.436	78.082	0.865	0.87
Gentiana.pneumonanthe.L._PA1_RUN6_CTA	PA1	RUN6	CTA	BOYCE	293	92.436	78.082	1	1
Gentiana.pneumonanthe.L._PA1_RUN6_CTA	PA1	RUN6	CTA	BIAS	530	92.436	78.082	0.856	0.906
Gentiana.pneumonanthe.L._PA1_RUN6_CTA	PA1	RUN6	CTA	CSI	530	92.436	78.082	0.758	0.762
Gentiana.pneumonanthe.L._PA1_RUN6_MARS	PA1	RUN6	MARS	TSS	547	88.016	81.898	0.699	0.714
Gentiana.pneumonanthe.L._PA1_RUN6_MARS	PA1	RUN6	MARS	AUCroc	559.5	87.819	82.387	0.909	0.904
Gentiana.pneumonanthe.L._PA1_RUN6_MARS	PA1	RUN6	MARS	BOYCE	537	88.31	81.311	0.993	0.986
Gentiana.pneumonanthe.L._PA1_RUN6_MARS	PA1	RUN6	MARS	BIAS	627	83.988	83.659	0.996	0.992
Gentiana.pneumonanthe.L._PA1_RUN6_MARS	PA1	RUN6	MARS	CSI	388	92.043	77.104	0.748	0.763
Gentiana.pneumonanthe.L._PA1_RUN7_GLM	PA1	RUN7	GLM	TSS	442	91.65	79.159	0.71	0.643
Gentiana.pneumonanthe.L._PA1_RUN7_GLM	PA1	RUN7	GLM	AUCroc	552	88.31	81.996	0.901	0.878
Gentiana.pneumonanthe.L._PA1_RUN7_GLM	PA1	RUN7	GLM	BOYCE	476	90.766	80.235	0.991	0.904
Gentiana.pneumonanthe.L._PA1_RUN7_GLM	PA1	RUN7	GLM	BIAS	625	84.185	83.953	0.995	0.984
Gentiana.pneumonanthe.L._PA1_RUN7_GLM	PA1	RUN7	GLM	CSI	394	93.222	77.397	0.76	0.719
Gentiana.pneumonanthe.L._PA1_RUN7_GAM	PA1	RUN7	GAM	TSS	491	90.766	81.311	0.721	0.647
Gentiana.pneumonanthe.L._PA1_RUN7_GAM	PA1	RUN7	GAM	AUCroc	549.5	88.998	82.485	0.913	0.888
Gentiana.pneumonanthe.L._PA1_RUN7_GAM	PA1	RUN7	GAM	BOYCE	495	90.668	81.311	0.99	0.948
Gentiana.pneumonanthe.L._PA1_RUN7_GAM	PA1	RUN7	GAM	BIAS	628	84.578	84.442	0.997	0.98
Gentiana.pneumonanthe.L._PA1_RUN7_GAM	PA1	RUN7	GAM	CSI	491	90.766	81.311	0.764	0.709
Gentiana.pneumonanthe.L._PA1_RUN7_RF	PA1	RUN7	RF	TSS	515	98.035	98.728	0.968	0.671
Gentiana.pneumonanthe.L._PA1_RUN7_RF	PA1	RUN7	RF	AUCroc	514	98.035	98.728	0.999	0.903
Gentiana.pneumonanthe.L._PA1_RUN7_RF	PA1	RUN7	RF	BOYCE	527	97.642	99.022	0.996	0.937
Gentiana.pneumonanthe.L._PA1_RUN7_RF	PA1	RUN7	RF	BIAS	505	98.232	98.141	0.999	0.969
Gentiana.pneumonanthe.L._PA1_RUN7_RF	PA1	RUN7	RF	CSI	515	98.035	98.728	0.968	0.721
Gentiana.pneumonanthe.L._PA1_RUN7_GBM	PA1	RUN7	GBM	TSS	551	89.98	83.953	0.74	0.655
Gentiana.pneumonanthe.L._PA1_RUN7_GBM	PA1	RUN7	GBM	AUCroc	615.5	87.525	86.497	0.942	0.896
Gentiana.pneumonanthe.L._PA1_RUN7_GBM	PA1	RUN7	GBM	BOYCE	570	89.391	84.442	0.984	0.798
Gentiana.pneumonanthe.L._PA1_RUN7_GBM	PA1	RUN7	GBM	BIAS	625	86.739	86.888	0.999	0.973
Gentiana.pneumonanthe.L._PA1_RUN7_GBM	PA1	RUN7	GBM	CSI	393	93.811	80.039	0.782	0.732
Gentiana.pneumonanthe.L._PA1_RUN7_CTA	PA1	RUN7	CTA	TSS	451	92.141	78.963	0.711	0.651
Gentiana.pneumonanthe.L._PA1_RUN7_CTA	PA1	RUN7	CTA	AUCroc	450.5	92.141	78.963	0.857	0.824
Gentiana.pneumonanthe.L._PA1_RUN7_CTA	PA1	RUN7	CTA	BOYCE	131	92.141	78.963	1	0.5
Gentiana.pneumonanthe.L._PA1_RUN7_CTA	PA1	RUN7	CTA	BIAS	451	92.141	78.963	0.867	0.878
Gentiana.pneumonanthe.L._PA1_RUN7_CTA	PA1	RUN7	CTA	CSI	451	92.141	78.963	0.761	0.717
Gentiana.pneumonanthe.L._PA1_RUN7_MARS	PA1	RUN7	MARS	TSS	482	89.686	81.996	0.716	0.655
Gentiana.pneumonanthe.L._PA1_RUN7_MARS	PA1	RUN7	MARS	AUCroc	510	88.9	82.583	0.911	0.889
Gentiana.pneumonanthe.L._PA1_RUN7_MARS	PA1	RUN7	MARS	BOYCE	470	89.882	81.213	0.989	0.88
Gentiana.pneumonanthe.L._PA1_RUN7_MARS	PA1	RUN7	MARS	BIAS	638	84.479	84.54	0.998	0.984
Gentiana.pneumonanthe.L._PA1_RUN7_MARS	PA1	RUN7	MARS	CSI	443	90.766	80.528	0.759	0.713
Gentiana.pneumonanthe.L._PA1_RUN8_GLM	PA1	RUN8	GLM	TSS	483	90.275	80.235	0.705	0.675
Gentiana.pneumonanthe.L._PA1_RUN8_GLM	PA1	RUN8	GLM	AUCroc	549.5	88.409	81.703	0.9	0.88
Gentiana.pneumonanthe.L._PA1_RUN8_GLM	PA1	RUN8	GLM	BOYCE	487	90.275	80.235	0.995	0.934
Gentiana.pneumonanthe.L._PA1_RUN8_GLM	PA1	RUN8	GLM	BIAS	638	83.497	84.051	0.996	0.969
Gentiana.pneumonanthe.L._PA1_RUN8_GLM	PA1	RUN8	GLM	CSI	454	91.061	79.159	0.754	0.745
Gentiana.pneumonanthe.L._PA1_RUN8_GAM	PA1	RUN8	GAM	TSS	566	87.819	82.975	0.708	0.675
Gentiana.pneumonanthe.L._PA1_RUN8_GAM	PA1	RUN8	GAM	AUCroc	572.5	87.426	83.268	0.914	0.888
Gentiana.pneumonanthe.L._PA1_RUN8_GAM	PA1	RUN8	GAM	BOYCE	536	88.409	81.996	0.987	0.897
Gentiana.pneumonanthe.L._PA1_RUN8_GAM	PA1	RUN8	GAM	BIAS	625	84.381	84.54	1	0.965
Gentiana.pneumonanthe.L._PA1_RUN8_GAM	PA1	RUN8	GAM	CSI	457	90.766	79.55	0.754	0.753
Gentiana.pneumonanthe.L._PA1_RUN8_RF	PA1	RUN8	RF	TSS	515	98.035	99.609	0.976	0.663
Gentiana.pneumonanthe.L._PA1_RUN8_RF	PA1	RUN8	RF	AUCroc	501	98.428	99.315	0.999	0.9
Gentiana.pneumonanthe.L._PA1_RUN8_RF	PA1	RUN8	RF	BOYCE	509	98.035	99.511	0.999	0.935
Gentiana.pneumonanthe.L._PA1_RUN8_RF	PA1	RUN8	RF	BIAS	490	98.625	98.924	0.995	0.894
Gentiana.pneumonanthe.L._PA1_RUN8_RF	PA1	RUN8	RF	CSI	515	98.035	99.609	0.977	0.722
Gentiana.pneumonanthe.L._PA1_RUN8_GBM	PA1	RUN8	GBM	TSS	609	88.114	86.008	0.741	0.643
Gentiana.pneumonanthe.L._PA1_RUN8_GBM	PA1	RUN8	GBM	AUCroc	629	87.525	86.693	0.94	0.906
Gentiana.pneumonanthe.L._PA1_RUN8_GBM	PA1	RUN8	GBM	BOYCE	607	88.212	85.91	0.975	0.864
Gentiana.pneumonanthe.L._PA1_RUN8_GBM	PA1	RUN8	GBM	BIAS	633	87.033	86.693	0.996	0.961
Gentiana.pneumonanthe.L._PA1_RUN8_GBM	PA1	RUN8	GBM	CSI	460	91.847	82.094	0.779	0.745
Gentiana.pneumonanthe.L._PA1_RUN8_CTA	PA1	RUN8	CTA	TSS	456	91.552	79.061	0.706	0.678
Gentiana.pneumonanthe.L._PA1_RUN8_CTA	PA1	RUN8	CTA	AUCroc	453.5	91.552	79.061	0.855	0.842
Gentiana.pneumonanthe.L._PA1_RUN8_CTA	PA1	RUN8	CTA	BOYCE	136	91.552	79.061	1	1
Gentiana.pneumonanthe.L._PA1_RUN8_CTA	PA1	RUN8	CTA	BIAS	456	91.552	79.061	0.874	0.859
Gentiana.pneumonanthe.L._PA1_RUN8_CTA	PA1	RUN8	CTA	CSI	456	91.552	79.061	0.756	0.739
Gentiana.pneumonanthe.L._PA1_RUN8_MARS	PA1	RUN8	MARS	TSS	472	88.703	81.996	0.71	0.69
Gentiana.pneumonanthe.L._PA1_RUN8_MARS	PA1	RUN8	MARS	AUCroc	520.5	87.525	83.17	0.911	0.883
Gentiana.pneumonanthe.L._PA1_RUN8_MARS	PA1	RUN8	MARS	BOYCE	479	88.703	82.192	0.989	0.874
Gentiana.pneumonanthe.L._PA1_RUN8_MARS	PA1	RUN8	MARS	BIAS	628	84.676	84.736	0.998	0.965
Gentiana.pneumonanthe.L._PA1_RUN8_MARS	PA1	RUN8	MARS	CSI	452	89.194	81.507	0.754	0.744
Gentiana.pneumonanthe.L._PA1_RUN9_GLM	PA1	RUN9	GLM	TSS	403	92.829	78.278	0.711	0.616
Gentiana.pneumonanthe.L._PA1_RUN9_GLM	PA1	RUN9	GLM	AUCroc	549.5	89.096	82.094	0.901	0.878
Gentiana.pneumonanthe.L._PA1_RUN9_GLM	PA1	RUN9	GLM	BOYCE	509	89.882	81.115	0.986	0.976
Gentiana.pneumonanthe.L._PA1_RUN9_GLM	PA1	RUN9	GLM	BIAS	632	84.381	83.757	0.993	0.961
Gentiana.pneumonanthe.L._PA1_RUN9_GLM	PA1	RUN9	GLM	CSI	403	92.829	78.278	0.762	0.704
Gentiana.pneumonanthe.L._PA1_RUN9_GAM	PA1	RUN9	GAM	TSS	501	90.57	80.92	0.715	0.651
Gentiana.pneumonanthe.L._PA1_RUN9_GAM	PA1	RUN9	GAM	AUCroc	553.5	88.9	82.485	0.913	0.892
Gentiana.pneumonanthe.L._PA1_RUN9_GAM	PA1	RUN9	GAM	BOYCE	504	90.472	81.018	0.994	0.968
Gentiana.pneumonanthe.L._PA1_RUN9_GAM	PA1	RUN9	GAM	BIAS	648	83.89	84.344	0.997	0.969
Gentiana.pneumonanthe.L._PA1_RUN9_GAM	PA1	RUN9	GAM	CSI	501	90.57	80.92	0.76	0.72
Gentiana.pneumonanthe.L._PA1_RUN9_RF	PA1	RUN9	RF	TSS	525	97.642	99.315	0.97	0.639
Gentiana.pneumonanthe.L._PA1_RUN9_RF	PA1	RUN9	RF	AUCroc	511	98.134	98.63	0.999	0.902
Gentiana.pneumonanthe.L._PA1_RUN9_RF	PA1	RUN9	RF	BOYCE	527	97.544	99.413	0.999	0.988
Gentiana.pneumonanthe.L._PA1_RUN9_RF	PA1	RUN9	RF	BIAS	505	98.232	98.239	1	0.863
Gentiana.pneumonanthe.L._PA1_RUN9_RF	PA1	RUN9	RF	CSI	525	97.642	99.315	0.97	0.709
Gentiana.pneumonanthe.L._PA1_RUN9_GBM	PA1	RUN9	GBM	TSS	532	91.847	83.072	0.749	0.651
Gentiana.pneumonanthe.L._PA1_RUN9_GBM	PA1	RUN9	GBM	AUCroc	648	87.721	86.595	0.942	0.891
Gentiana.pneumonanthe.L._PA1_RUN9_GBM	PA1	RUN9	GBM	BOYCE	538	91.749	83.072	0.976	0.914
Gentiana.pneumonanthe.L._PA1_RUN9_GBM	PA1	RUN9	GBM	BIAS	664	86.248	86.888	0.996	0.973
Gentiana.pneumonanthe.L._PA1_RUN9_GBM	PA1	RUN9	GBM	CSI	532	91.847	83.072	0.785	0.722
Gentiana.pneumonanthe.L._PA1_RUN9_CTA	PA1	RUN9	CTA	TSS	458.5	91.749	80.137	0.719	0.627
Gentiana.pneumonanthe.L._PA1_RUN9_CTA	PA1	RUN9	CTA	AUCroc	456	91.749	80.137	0.861	0.817
Gentiana.pneumonanthe.L._PA1_RUN9_CTA	PA1	RUN9	CTA	BOYCE	134	91.749	80.137	1	1
Gentiana.pneumonanthe.L._PA1_RUN9_CTA	PA1	RUN9	CTA	BIAS	458.5	91.749	80.137	0.883	0.824
Gentiana.pneumonanthe.L._PA1_RUN9_CTA	PA1	RUN9	CTA	CSI	458.5	91.749	80.137	0.765	0.708
Gentiana.pneumonanthe.L._PA1_RUN9_MARS	PA1	RUN9	MARS	TSS	504	89.686	82.387	0.722	0.659
Gentiana.pneumonanthe.L._PA1_RUN9_MARS	PA1	RUN9	MARS	AUCroc	502.5	89.784	82.387	0.909	0.885
Gentiana.pneumonanthe.L._PA1_RUN9_MARS	PA1	RUN9	MARS	BOYCE	455	90.472	81.018	0.987	0.969
Gentiana.pneumonanthe.L._PA1_RUN9_MARS	PA1	RUN9	MARS	BIAS	660	84.676	84.932	0.998	0.957
Gentiana.pneumonanthe.L._PA1_RUN9_MARS	PA1	RUN9	MARS	CSI	416	91.454	80.528	0.765	0.726
Gentiana.pneumonanthe.L._PA1_RUN10_GLM	PA1	RUN10	GLM	TSS	460	90.373	77.886	0.684	0.761
Gentiana.pneumonanthe.L._PA1_RUN10_GLM	PA1	RUN10	GLM	AUCroc	550.5	87.328	80.822	0.892	0.913
Gentiana.pneumonanthe.L._PA1_RUN10_GLM	PA1	RUN10	GLM	BOYCE	517	88.802	79.452	0.992	0.952
Gentiana.pneumonanthe.L._PA1_RUN10_GLM	PA1	RUN10	GLM	BIAS	622	82.809	82.779	0.997	0.973
Gentiana.pneumonanthe.L._PA1_RUN10_GLM	PA1	RUN10	GLM	CSI	412	91.847	76.321	0.741	0.786
Gentiana.pneumonanthe.L._PA1_RUN10_GAM	PA1	RUN10	GAM	TSS	497	89.882	79.55	0.694	0.741
Gentiana.pneumonanthe.L._PA1_RUN10_GAM	PA1	RUN10	GAM	AUCroc	534	88.31	80.92	0.911	0.911
Gentiana.pneumonanthe.L._PA1_RUN10_GAM	PA1	RUN10	GAM	BOYCE	483	89.98	79.354	0.998	0.97
Gentiana.pneumonanthe.L._PA1_RUN10_GAM	PA1	RUN10	GAM	BIAS	625	83.694	83.659	0.999	1
Gentiana.pneumonanthe.L._PA1_RUN10_GAM	PA1	RUN10	GAM	CSI	388	92.927	75.93	0.748	0.774
Gentiana.pneumonanthe.L._PA1_RUN10_RF	PA1	RUN10	RF	TSS	505	98.527	98.728	0.973	0.737
Gentiana.pneumonanthe.L._PA1_RUN10_RF	PA1	RUN10	RF	AUCroc	505	98.527	98.728	0.999	0.924
Gentiana.pneumonanthe.L._PA1_RUN10_RF	PA1	RUN10	RF	BOYCE	527	97.741	99.022	0.996	0.961
Gentiana.pneumonanthe.L._PA1_RUN10_RF	PA1	RUN10	RF	BIAS	505	98.527	98.728	0.998	0.973
Gentiana.pneumonanthe.L._PA1_RUN10_RF	PA1	RUN10	RF	CSI	505	98.527	98.728	0.973	0.771
Gentiana.pneumonanthe.L._PA1_RUN10_GBM	PA1	RUN10	GBM	TSS	469	92.043	80.822	0.728	0.757
Gentiana.pneumonanthe.L._PA1_RUN10_GBM	PA1	RUN10	GBM	AUCroc	617	86.542	85.127	0.935	0.921
Gentiana.pneumonanthe.L._PA1_RUN10_GBM	PA1	RUN10	GBM	BOYCE	645	84.971	86.301	0.944	0.933
Gentiana.pneumonanthe.L._PA1_RUN10_GBM	PA1	RUN10	GBM	BIAS	635	85.363	85.519	1	0.98
Gentiana.pneumonanthe.L._PA1_RUN10_GBM	PA1	RUN10	GBM	CSI	469	92.043	80.822	0.771	0.792
Gentiana.pneumonanthe.L._PA1_RUN10_CTA	PA1	RUN10	CTA	TSS	453	90.766	77.691	0.685	0.765
Gentiana.pneumonanthe.L._PA1_RUN10_CTA	PA1	RUN10	CTA	AUCroc	452.5	90.766	77.691	0.844	0.883
Gentiana.pneumonanthe.L._PA1_RUN10_CTA	PA1	RUN10	CTA	BOYCE	146	90.766	77.691	1	1
Gentiana.pneumonanthe.L._PA1_RUN10_CTA	PA1	RUN10	CTA	BIAS	453	90.766	77.691	0.868	0.882
Gentiana.pneumonanthe.L._PA1_RUN10_CTA	PA1	RUN10	CTA	CSI	453	90.766	77.691	0.742	0.8
Gentiana.pneumonanthe.L._PA1_RUN10_MARS	PA1	RUN10	MARS	TSS	493	88.802	80.039	0.689	0.745
Gentiana.pneumonanthe.L._PA1_RUN10_MARS	PA1	RUN10	MARS	AUCroc	550.5	86.346	82.094	0.91	0.905
Gentiana.pneumonanthe.L._PA1_RUN10_MARS	PA1	RUN10	MARS	BOYCE	498	88.212	80.137	0.99	0.952
Gentiana.pneumonanthe.L._PA1_RUN10_MARS	PA1	RUN10	MARS	BIAS	612	83.202	83.366	0.999	0.984
Gentiana.pneumonanthe.L._PA1_RUN10_MARS	PA1	RUN10	MARS	CSI	463	89.784	79.061	0.742	0.773
Gentiana.pneumonanthe.L._PA1_allRun_GLM	PA1	allRun	GLM	TSS	460	90.809	78.935	0.697
Gentiana.pneumonanthe.L._PA1_allRun_GLM	PA1	allRun	GLM	AUCroc	553.5	88.138	81.441	0.896
Gentiana.pneumonanthe.L._PA1_allRun_GLM	PA1	allRun	GLM	BOYCE	492	89.552	79.796	0.994
Gentiana.pneumonanthe.L._PA1_allRun_GLM	PA1	allRun	GLM	BIAS	632	83.189	83.634	0.998
Gentiana.pneumonanthe.L._PA1_allRun_GLM	PA1	allRun	GLM	CSI	422	92.066	77.447	0.752
Gentiana.pneumonanthe.L._PA1_allRun_GAM	PA1	allRun	GAM	TSS	523	89.238	81.441	0.707
Gentiana.pneumonanthe.L._PA1_allRun_GAM	PA1	allRun	GAM	AUCroc	529.5	89.159	81.676	0.911
Gentiana.pneumonanthe.L._PA1_allRun_GAM	PA1	allRun	GAM	BOYCE	515	89.552	81.049	0.998
Gentiana.pneumonanthe.L._PA1_allRun_GAM	PA1	allRun	GAM	BIAS	641	84.289	84.338	0.999
Gentiana.pneumonanthe.L._PA1_allRun_GAM	PA1	allRun	GAM	CSI	425	92.145	78.23	0.756
Gentiana.pneumonanthe.L._PA1_allRun_RF	PA1	allRun	RF	TSS	525	98.9	98.669	0.976
Gentiana.pneumonanthe.L._PA1_allRun_RF	PA1	allRun	RF	AUCroc	529	98.822	98.747	0.999
Gentiana.pneumonanthe.L._PA1_allRun_RF	PA1	allRun	RF	BOYCE	554	97.722	99.53	0.998
Gentiana.pneumonanthe.L._PA1_allRun_RF	PA1	allRun	RF	BIAS	525	98.9	98.669	0.998
Gentiana.pneumonanthe.L._PA1_allRun_RF	PA1	allRun	RF	CSI	525	98.9	98.669	0.976
Gentiana.pneumonanthe.L._PA1_allRun_GBM	PA1	allRun	GBM	TSS	486	91.438	81.519	0.73
Gentiana.pneumonanthe.L._PA1_allRun_GBM	PA1	allRun	GBM	AUCroc	601.5	88.452	83.947	0.935
Gentiana.pneumonanthe.L._PA1_allRun_GBM	PA1	allRun	GBM	BOYCE	476	91.595	81.284	0.986
Gentiana.pneumonanthe.L._PA1_allRun_GBM	PA1	allRun	GBM	BIAS	652	86.017	85.748	0.995
Gentiana.pneumonanthe.L._PA1_allRun_GBM	PA1	allRun	GBM	CSI	412	93.087	79.796	0.773
Gentiana.pneumonanthe.L._PA1_allRun_CTA	PA1	allRun	CTA	TSS	455	91.438	78.622	0.701
Gentiana.pneumonanthe.L._PA1_allRun_CTA	PA1	allRun	CTA	AUCroc	452.5	91.438	78.622	0.852
Gentiana.pneumonanthe.L._PA1_allRun_CTA	PA1	allRun	CTA	BOYCE	139	91.438	78.622	1
Gentiana.pneumonanthe.L._PA1_allRun_CTA	PA1	allRun	CTA	BIAS	455	91.438	78.622	0.871
Gentiana.pneumonanthe.L._PA1_allRun_CTA	PA1	allRun	CTA	CSI	455	91.438	78.622	0.753
Gentiana.pneumonanthe.L._PA1_allRun_MARS	PA1	allRun	MARS	TSS	527	88.845	81.754	0.705
Gentiana.pneumonanthe.L._PA1_allRun_MARS	PA1	allRun	MARS	AUCroc	527.5	88.845	81.754	0.909
Gentiana.pneumonanthe.L._PA1_allRun_MARS	PA1	allRun	MARS	BOYCE	510	89.002	80.971	0.995
Gentiana.pneumonanthe.L._PA1_allRun_MARS	PA1	allRun	MARS	BIAS	636	84.053	84.182	0.999
Gentiana.pneumonanthe.L._PA1_allRun_MARS	PA1	allRun	MARS	CSI	348	92.694	76.821	0.752
Gentiana.pneumonanthe.L._PA2_RUN1_GLM	PA2	RUN1	GLM	TSS	461	91.061	78.369	0.694	0.681
Gentiana.pneumonanthe.L._PA2_RUN1_GLM	PA2	RUN1	GLM	AUCroc	550.5	88.409	80.946	0.902	0.902
Gentiana.pneumonanthe.L._PA2_RUN1_GLM	PA2	RUN1	GLM	BOYCE	493	90.079	78.923	0.994	0.981
Gentiana.pneumonanthe.L._PA2_RUN1_GLM	PA2	RUN1	GLM	BIAS	768	65.422	89.135	0.983	0.992
Gentiana.pneumonanthe.L._PA2_RUN1_GLM	PA2	RUN1	GLM	CSI	557	87.917	81.044	0.56	0.554
Gentiana.pneumonanthe.L._PA2_RUN1_GAM	PA2	RUN1	GAM	TSS	497	91.257	79.804	0.71	0.667
Gentiana.pneumonanthe.L._PA2_RUN1_GAM	PA2	RUN1	GAM	AUCroc	599.5	86.837	83.067	0.913	0.909
Gentiana.pneumonanthe.L._PA2_RUN1_GAM	PA2	RUN1	GAM	BOYCE	474	91.552	78.858	0.996	0.866
Gentiana.pneumonanthe.L._PA2_RUN1_GAM	PA2	RUN1	GAM	BIAS	754	68.075	89.886	0.988	0.961
Gentiana.pneumonanthe.L._PA2_RUN1_GAM	PA2	RUN1	GAM	CSI	606	86.64	83.165	0.575	0.564
Gentiana.pneumonanthe.L._PA2_RUN1_RF	PA2	RUN1	RF	TSS	424	99.804	98.434	0.981	0.664
Gentiana.pneumonanthe.L._PA2_RUN1_RF	PA2	RUN1	RF	AUCroc	441	99.312	98.695	1	0.921
Gentiana.pneumonanthe.L._PA2_RUN1_RF	PA2	RUN1	RF	BOYCE	428	99.607	98.499	0.994	0.954
Gentiana.pneumonanthe.L._PA2_RUN1_RF	PA2	RUN1	RF	BIAS	475	97.741	99.315	0.998	0.965
Gentiana.pneumonanthe.L._PA2_RUN1_RF	PA2	RUN1	RF	CSI	465	98.33	99.184	0.96	0.577
Gentiana.pneumonanthe.L._PA2_RUN1_GBM	PA2	RUN1	GBM	TSS	440	93.517	79.217	0.729	0.687
Gentiana.pneumonanthe.L._PA2_RUN1_GBM	PA2	RUN1	GBM	AUCroc	634.5	86.739	84.6	0.928	0.922
Gentiana.pneumonanthe.L._PA2_RUN1_GBM	PA2	RUN1	GBM	BOYCE	455	93.124	79.804	0.962	0.825
Gentiana.pneumonanthe.L._PA2_RUN1_GBM	PA2	RUN1	GBM	BIAS	748	74.263	90.832	0.976	0.937
Gentiana.pneumonanthe.L._PA2_RUN1_GBM	PA2	RUN1	GBM	CSI	675	84.283	86.525	0.6	0.586
Gentiana.pneumonanthe.L._PA2_RUN1_CTA	PA2	RUN1	CTA	TSS	570	90.864	80.62	0.715	0.693
Gentiana.pneumonanthe.L._PA2_RUN1_CTA	PA2	RUN1	CTA	AUCroc	567	90.864	80.62	0.875	0.869
Gentiana.pneumonanthe.L._PA2_RUN1_CTA	PA2	RUN1	CTA	BOYCE	456	90.864	80.62	1	0.829
Gentiana.pneumonanthe.L._PA2_RUN1_CTA	PA2	RUN1	CTA	BIAS	783	87.426	81.892	0.581	0.541
Gentiana.pneumonanthe.L._PA2_RUN1_CTA	PA2	RUN1	CTA	CSI	570	90.864	80.62	0.574	0.554
Gentiana.pneumonanthe.L._PA2_RUN1_MARS	PA2	RUN1	MARS	TSS	405	91.552	79.119	0.706	0.668
Gentiana.pneumonanthe.L._PA2_RUN1_MARS	PA2	RUN1	MARS	AUCroc	518.5	87.819	82.088	0.909	0.904
Gentiana.pneumonanthe.L._PA2_RUN1_MARS	PA2	RUN1	MARS	BOYCE	402	91.552	78.923	0.998	0.911
Gentiana.pneumonanthe.L._PA2_RUN1_MARS	PA2	RUN1	MARS	BIAS	768	69.745	89.592	0.987	0.937
Gentiana.pneumonanthe.L._PA2_RUN1_MARS	PA2	RUN1	MARS	CSI	601	85.069	83.883	0.573	0.573
Gentiana.pneumonanthe.L._PA2_RUN2_GLM	PA2	RUN2	GLM	TSS	432	92.436	77.553	0.7	0.68
Gentiana.pneumonanthe.L._PA2_RUN2_GLM	PA2	RUN2	GLM	AUCroc	518.5	89.686	80.098	0.901	0.906
Gentiana.pneumonanthe.L._PA2_RUN2_GLM	PA2	RUN2	GLM	BOYCE	433	92.436	77.586	0.995	0.968
Gentiana.pneumonanthe.L._PA2_RUN2_GLM	PA2	RUN2	GLM	BIAS	768	64.145	88.744	0.985	0.945
Gentiana.pneumonanthe.L._PA2_RUN2_GLM	PA2	RUN2	GLM	CSI	519	89.587	80.098	0.561	0.556
Gentiana.pneumonanthe.L._PA2_RUN2_GAM	PA2	RUN2	GAM	TSS	492	92.141	78.923	0.711	0.69
Gentiana.pneumonanthe.L._PA2_RUN2_GAM	PA2	RUN2	GAM	AUCroc	602.5	87.721	82.251	0.913	0.908
Gentiana.pneumonanthe.L._PA2_RUN2_GAM	PA2	RUN2	GAM	BOYCE	480	92.338	78.532	0.989	0.977
Gentiana.pneumonanthe.L._PA2_RUN2_GAM	PA2	RUN2	GAM	BIAS	753	68.861	89.69	0.999	0.953
Gentiana.pneumonanthe.L._PA2_RUN2_GAM	PA2	RUN2	GAM	CSI	633	85.756	83.361	0.572	0.571
Gentiana.pneumonanthe.L._PA2_RUN2_RF	PA2	RUN2	RF	TSS	464	98.625	99.021	0.978	0.658
Gentiana.pneumonanthe.L._PA2_RUN2_RF	PA2	RUN2	RF	AUCroc	463	98.821	99.021	1	0.918
Gentiana.pneumonanthe.L._PA2_RUN2_RF	PA2	RUN2	RF	BOYCE	436	99.116	98.369	0.999	0.969
Gentiana.pneumonanthe.L._PA2_RUN2_RF	PA2	RUN2	RF	BIAS	484	97.741	99.315	0.999	0.957
Gentiana.pneumonanthe.L._PA2_RUN2_RF	PA2	RUN2	RF	CSI	464	98.625	99.021	0.96	0.592
Gentiana.pneumonanthe.L._PA2_RUN2_GBM	PA2	RUN2	GBM	TSS	507	92.534	80.359	0.73	0.701
Gentiana.pneumonanthe.L._PA2_RUN2_GBM	PA2	RUN2	GBM	AUCroc	644.5	86.64	85.318	0.929	0.917
Gentiana.pneumonanthe.L._PA2_RUN2_GBM	PA2	RUN2	GBM	BOYCE	522	92.043	80.653	0.986	0.873
Gentiana.pneumonanthe.L._PA2_RUN2_GBM	PA2	RUN2	GBM	BIAS	745	73.576	91.191	0.992	0.961
Gentiana.pneumonanthe.L._PA2_RUN2_GBM	PA2	RUN2	GBM	CSI	663	84.971	86.166	0.6	0.6
Gentiana.pneumonanthe.L._PA2_RUN2_CTA	PA2	RUN2	CTA	TSS	404	95.972	79.869	0.758	0.685
Gentiana.pneumonanthe.L._PA2_RUN2_CTA	PA2	RUN2	CTA	AUCroc	671.5	91.356	83.165	0.904	0.876
Gentiana.pneumonanthe.L._PA2_RUN2_CTA	PA2	RUN2	CTA	BOYCE	293	95.972	79.869	1	0.89
Gentiana.pneumonanthe.L._PA2_RUN2_CTA	PA2	RUN2	CTA	BIAS	803	81.139	86.623	0.786	0.835
Gentiana.pneumonanthe.L._PA2_RUN2_CTA	PA2	RUN2	CTA	CSI	672	91.356	83.165	0.606	0.584
Gentiana.pneumonanthe.L._PA2_RUN2_MARS	PA2	RUN2	MARS	TSS	398	92.043	78.434	0.706	0.684
Gentiana.pneumonanthe.L._PA2_RUN2_MARS	PA2	RUN2	MARS	AUCroc	517	88.409	81.305	0.91	0.904
Gentiana.pneumonanthe.L._PA2_RUN2_MARS	PA2	RUN2	MARS	BOYCE	378	92.436	77.912	0.998	0.977
Gentiana.pneumonanthe.L._PA2_RUN2_MARS	PA2	RUN2	MARS	BIAS	776	67.976	89.657	0.998	0.933
Gentiana.pneumonanthe.L._PA2_RUN2_MARS	PA2	RUN2	MARS	CSI	587	85.658	83.002	0.567	0.599
Gentiana.pneumonanthe.L._PA2_RUN3_GLM	PA2	RUN3	GLM	TSS	457	91.945	78.662	0.706	0.659
Gentiana.pneumonanthe.L._PA2_RUN3_GLM	PA2	RUN3	GLM	AUCroc	542.5	89.391	80.914	0.904	0.89
Gentiana.pneumonanthe.L._PA2_RUN3_GLM	PA2	RUN3	GLM	BOYCE	472	91.454	79.021	0.99	0.979
Gentiana.pneumonanthe.L._PA2_RUN3_GLM	PA2	RUN3	GLM	BIAS	767	64.637	88.646	0.99	0.965
Gentiana.pneumonanthe.L._PA2_RUN3_GLM	PA2	RUN3	GLM	CSI	525	89.882	80.489	0.567	0.531
Gentiana.pneumonanthe.L._PA2_RUN3_GAM	PA2	RUN3	GAM	TSS	495	91.65	79.739	0.715	0.664
Gentiana.pneumonanthe.L._PA2_RUN3_GAM	PA2	RUN3	GAM	AUCroc	570	88.703	82.251	0.916	0.896
Gentiana.pneumonanthe.L._PA2_RUN3_GAM	PA2	RUN3	GAM	BOYCE	499	91.552	79.869	0.996	0.941
Gentiana.pneumonanthe.L._PA2_RUN3_GAM	PA2	RUN3	GAM	BIAS	762	69.057	90.212	0.989	0.929
Gentiana.pneumonanthe.L._PA2_RUN3_GAM	PA2	RUN3	GAM	CSI	574	88.31	82.316	0.576	0.53
Gentiana.pneumonanthe.L._PA2_RUN3_RF	PA2	RUN3	RF	TSS	455	99.411	98.825	0.982	0.634
Gentiana.pneumonanthe.L._PA2_RUN3_RF	PA2	RUN3	RF	AUCroc	459	99.411	98.923	1	0.902
Gentiana.pneumonanthe.L._PA2_RUN3_RF	PA2	RUN3	RF	BOYCE	446	99.411	98.63	0.999	0.987
Gentiana.pneumonanthe.L._PA2_RUN3_RF	PA2	RUN3	RF	BIAS	495	98.134	99.445	0.998	0.965
Gentiana.pneumonanthe.L._PA2_RUN3_RF	PA2	RUN3	RF	CSI	485	98.527	99.315	0.965	0.547
Gentiana.pneumonanthe.L._PA2_RUN3_GBM	PA2	RUN3	GBM	TSS	403	95.088	78.728	0.738	0.65
Gentiana.pneumonanthe.L._PA2_RUN3_GBM	PA2	RUN3	GBM	AUCroc	617.5	88.802	84.405	0.934	0.899
Gentiana.pneumonanthe.L._PA2_RUN3_GBM	PA2	RUN3	GBM	BOYCE	600	88.9	83.687	0.954	0.888
Gentiana.pneumonanthe.L._PA2_RUN3_GBM	PA2	RUN3	GBM	BIAS	751	73.674	92.072	0.981	0.953
Gentiana.pneumonanthe.L._PA2_RUN3_GBM	PA2	RUN3	GBM	CSI	710	82.515	88.646	0.614	0.55
Gentiana.pneumonanthe.L._PA2_RUN3_CTA	PA2	RUN3	CTA	TSS	445	93.124	79.054	0.722	0.641
Gentiana.pneumonanthe.L._PA2_RUN3_CTA	PA2	RUN3	CTA	AUCroc	646	89.293	81.664	0.881	0.847
Gentiana.pneumonanthe.L._PA2_RUN3_CTA	PA2	RUN3	CTA	BOYCE	339	93.124	79.054	1	0.333
Gentiana.pneumonanthe.L._PA2_RUN3_CTA	PA2	RUN3	CTA	BIAS	761	88.31	82.088	0.578	0.553
Gentiana.pneumonanthe.L._PA2_RUN3_CTA	PA2	RUN3	CTA	CSI	646	89.293	81.664	0.575	0.538
Gentiana.pneumonanthe.L._PA2_RUN3_MARS	PA2	RUN3	MARS	TSS	459	90.864	80.489	0.713	0.655
Gentiana.pneumonanthe.L._PA2_RUN3_MARS	PA2	RUN3	MARS	AUCroc	551.5	87.819	83.132	0.91	0.891
Gentiana.pneumonanthe.L._PA2_RUN3_MARS	PA2	RUN3	MARS	BOYCE	484	89.882	81.305	0.998	0.912
Gentiana.pneumonanthe.L._PA2_RUN3_MARS	PA2	RUN3	MARS	BIAS	781	68.861	89.56	0.993	0.996
Gentiana.pneumonanthe.L._PA2_RUN3_MARS	PA2	RUN3	MARS	CSI	566	87.426	83.295	0.582	0.53
Gentiana.pneumonanthe.L._PA2_RUN4_GLM	PA2	RUN4	GLM	TSS	425	92.338	78.075	0.704	0.664
Gentiana.pneumonanthe.L._PA2_RUN4_GLM	PA2	RUN4	GLM	AUCroc	568.5	88.212	81.729	0.907	0.884
Gentiana.pneumonanthe.L._PA2_RUN4_GLM	PA2	RUN4	GLM	BOYCE	520	89.391	80.489	0.993	0.967
Gentiana.pneumonanthe.L._PA2_RUN4_GLM	PA2	RUN4	GLM	BIAS	761	66.11	89.168	0.988	0.996
Gentiana.pneumonanthe.L._PA2_RUN4_GLM	PA2	RUN4	GLM	CSI	569	88.212	81.729	0.569	0.538
Gentiana.pneumonanthe.L._PA2_RUN4_GAM	PA2	RUN4	GAM	TSS	478	91.159	79.837	0.71	0.677
Gentiana.pneumonanthe.L._PA2_RUN4_GAM	PA2	RUN4	GAM	AUCroc	605.5	87.328	83.393	0.918	0.89
Gentiana.pneumonanthe.L._PA2_RUN4_GAM	PA2	RUN4	GAM	BOYCE	555	88.998	81.827	0.989	0.943
Gentiana.pneumonanthe.L._PA2_RUN4_GAM	PA2	RUN4	GAM	BIAS	747	70.629	90.375	1	0.996
Gentiana.pneumonanthe.L._PA2_RUN4_GAM	PA2	RUN4	GAM	CSI	598	87.426	83.23	0.581	0.545
Gentiana.pneumonanthe.L._PA2_RUN4_RF	PA2	RUN4	RF	TSS	444	99.116	98.564	0.979	0.643
Gentiana.pneumonanthe.L._PA2_RUN4_RF	PA2	RUN4	RF	AUCroc	443	99.411	98.532	0.999	0.914
Gentiana.pneumonanthe.L._PA2_RUN4_RF	PA2	RUN4	RF	BOYCE	428	99.411	98.238	1	0.977
Gentiana.pneumonanthe.L._PA2_RUN4_RF	PA2	RUN4	RF	BIAS	475	97.937	99.152	0.995	0.996
Gentiana.pneumonanthe.L._PA2_RUN4_RF	PA2	RUN4	RF	CSI	465	98.625	98.923	0.955	0.562
Gentiana.pneumonanthe.L._PA2_RUN4_GBM	PA2	RUN4	GBM	TSS	400	95.088	78.662	0.738	0.68
Gentiana.pneumonanthe.L._PA2_RUN4_GBM	PA2	RUN4	GBM	AUCroc	588.5	88.703	84.144	0.931	0.901
Gentiana.pneumonanthe.L._PA2_RUN4_GBM	PA2	RUN4	GBM	BOYCE	405	94.794	78.76	0.977	0.928
Gentiana.pneumonanthe.L._PA2_RUN4_GBM	PA2	RUN4	GBM	BIAS	753	71.906	91.648	0.978	0.961
Gentiana.pneumonanthe.L._PA2_RUN4_GBM	PA2	RUN4	GBM	CSI	647	85.56	86.427	0.607	0.558
Gentiana.pneumonanthe.L._PA2_RUN4_CTA	PA2	RUN4	CTA	TSS	553	92.534	77.684	0.702	0.662
Gentiana.pneumonanthe.L._PA2_RUN4_CTA	PA2	RUN4	CTA	AUCroc	552	92.534	77.684	0.863	0.847
Gentiana.pneumonanthe.L._PA2_RUN4_CTA	PA2	RUN4	CTA	BOYCE	345	92.534	77.684	1	1
Gentiana.pneumonanthe.L._PA2_RUN4_CTA	PA2	RUN4	CTA	BIAS	553	92.534	77.684	0.403	0.361
Gentiana.pneumonanthe.L._PA2_RUN4_CTA	PA2	RUN4	CTA	CSI	553	92.534	77.684	0.553	0.523
Gentiana.pneumonanthe.L._PA2_RUN4_MARS	PA2	RUN4	MARS	TSS	402	91.356	79.217	0.705	0.67
Gentiana.pneumonanthe.L._PA2_RUN4_MARS	PA2	RUN4	MARS	AUCroc	547.5	87.132	82.741	0.914	0.884
Gentiana.pneumonanthe.L._PA2_RUN4_MARS	PA2	RUN4	MARS	BOYCE	408	91.257	79.413	0.997	0.978
Gentiana.pneumonanthe.L._PA2_RUN4_MARS	PA2	RUN4	MARS	BIAS	769	69.646	89.984	0.999	0.984
Gentiana.pneumonanthe.L._PA2_RUN4_MARS	PA2	RUN4	MARS	CSI	610	84.381	84.502	0.576	0.562
Gentiana.pneumonanthe.L._PA2_RUN5_GLM	PA2	RUN5	GLM	TSS	414	91.847	77.031	0.689	0.717
Gentiana.pneumonanthe.L._PA2_RUN5_GLM	PA2	RUN5	GLM	AUCroc	558.5	87.623	80.946	0.899	0.915
Gentiana.pneumonanthe.L._PA2_RUN5_GLM	PA2	RUN5	GLM	BOYCE	493	89.194	79.152	0.992	0.976
Gentiana.pneumonanthe.L._PA2_RUN5_GLM	PA2	RUN5	GLM	BIAS	759	65.422	88.515	0.997	0.953
Gentiana.pneumonanthe.L._PA2_RUN5_GLM	PA2	RUN5	GLM	CSI	538	88.31	80.457	0.556	0.571
Gentiana.pneumonanthe.L._PA2_RUN5_GAM	PA2	RUN5	GAM	TSS	464	91.454	78.467	0.699	0.719
Gentiana.pneumonanthe.L._PA2_RUN5_GAM	PA2	RUN5	GAM	AUCroc	589.5	87.623	82.316	0.911	0.916
Gentiana.pneumonanthe.L._PA2_RUN5_GAM	PA2	RUN5	GAM	BOYCE	550	88.409	81.272	0.994	0.988
Gentiana.pneumonanthe.L._PA2_RUN5_GAM	PA2	RUN5	GAM	BIAS	749	68.369	89.886	0.989	0.976
Gentiana.pneumonanthe.L._PA2_RUN5_GAM	PA2	RUN5	GAM	CSI	592	87.328	82.349	0.572	0.583
Gentiana.pneumonanthe.L._PA2_RUN5_RF	PA2	RUN5	RF	TSS	455	99.214	98.76	0.98	0.655
Gentiana.pneumonanthe.L._PA2_RUN5_RF	PA2	RUN5	RF	AUCroc	453	99.214	98.76	1	0.925
Gentiana.pneumonanthe.L._PA2_RUN5_RF	PA2	RUN5	RF	BOYCE	437	99.411	98.336	1	0.994
Gentiana.pneumonanthe.L._PA2_RUN5_RF	PA2	RUN5	RF	BIAS	485	98.134	99.315	0.998	0.961
Gentiana.pneumonanthe.L._PA2_RUN5_RF	PA2	RUN5	RF	CSI	475	98.625	99.152	0.962	0.569
Gentiana.pneumonanthe.L._PA2_RUN5_GBM	PA2	RUN5	GBM	TSS	481	91.847	80.392	0.723	0.719
Gentiana.pneumonanthe.L._PA2_RUN5_GBM	PA2	RUN5	GBM	AUCroc	581.5	87.917	83.589	0.928	0.927
Gentiana.pneumonanthe.L._PA2_RUN5_GBM	PA2	RUN5	GBM	BOYCE	441	93.124	79.184	0.985	0.972
Gentiana.pneumonanthe.L._PA2_RUN5_GBM	PA2	RUN5	GBM	BIAS	749	73.281	90.962	0.993	0.973
Gentiana.pneumonanthe.L._PA2_RUN5_GBM	PA2	RUN5	GBM	CSI	725	79.175	89.135	0.596	0.593
Gentiana.pneumonanthe.L._PA2_RUN5_CTA	PA2	RUN5	CTA	TSS	497	92.24	79.38	0.716	0.7
Gentiana.pneumonanthe.L._PA2_RUN5_CTA	PA2	RUN5	CTA	AUCroc	640.5	88.016	81.794	0.882	0.887
Gentiana.pneumonanthe.L._PA2_RUN5_CTA	PA2	RUN5	CTA	BOYCE	395	92.24	79.38	1	0.733
Gentiana.pneumonanthe.L._PA2_RUN5_CTA	PA2	RUN5	CTA	BIAS	796	83.988	83.524	0.664	0.722
Gentiana.pneumonanthe.L._PA2_RUN5_CTA	PA2	RUN5	CTA	CSI	497	92.24	79.38	0.569	0.551
Gentiana.pneumonanthe.L._PA2_RUN5_MARS	PA2	RUN5	MARS	TSS	493	88.703	80.979	0.697	0.71
Gentiana.pneumonanthe.L._PA2_RUN5_MARS	PA2	RUN5	MARS	AUCroc	593.5	85.658	83.458	0.907	0.914
Gentiana.pneumonanthe.L._PA2_RUN5_MARS	PA2	RUN5	MARS	BOYCE	559	86.346	82.349	0.995	0.955
Gentiana.pneumonanthe.L._PA2_RUN5_MARS	PA2	RUN5	MARS	BIAS	767	69.45	89.657	0.989	0.949
Gentiana.pneumonanthe.L._PA2_RUN5_MARS	PA2	RUN5	MARS	CSI	600	85.363	83.622	0.571	0.585
Gentiana.pneumonanthe.L._PA2_RUN6_GLM	PA2	RUN6	GLM	TSS	533	88.507	79.902	0.686	0.706
Gentiana.pneumonanthe.L._PA2_RUN6_GLM	PA2	RUN6	GLM	AUCroc	566.5	87.23	80.816	0.902	0.905
Gentiana.pneumonanthe.L._PA2_RUN6_GLM	PA2	RUN6	GLM	BOYCE	480	90.079	78.303	0.99	0.969
Gentiana.pneumonanthe.L._PA2_RUN6_GLM	PA2	RUN6	GLM	BIAS	755	65.619	88.32	0.99	0.929
Gentiana.pneumonanthe.L._PA2_RUN6_GLM	PA2	RUN6	GLM	CSI	533	88.507	79.902	0.553	0.577
Gentiana.pneumonanthe.L._PA2_RUN6_GAM	PA2	RUN6	GAM	TSS	435	92.633	77.455	0.701	0.711
Gentiana.pneumonanthe.L._PA2_RUN6_GAM	PA2	RUN6	GAM	AUCroc	590.5	86.837	82.545	0.912	0.909
Gentiana.pneumonanthe.L._PA2_RUN6_GAM	PA2	RUN6	GAM	BOYCE	472	91.159	78.63	0.989	0.956
Gentiana.pneumonanthe.L._PA2_RUN6_GAM	PA2	RUN6	GAM	BIAS	750	69.745	90.147	0.996	0.925
Gentiana.pneumonanthe.L._PA2_RUN6_GAM	PA2	RUN6	GAM	CSI	593	86.542	82.61	0.568	0.58
Gentiana.pneumonanthe.L._PA2_RUN6_RF	PA2	RUN6	RF	TSS	465	99.018	98.956	0.98	0.668
Gentiana.pneumonanthe.L._PA2_RUN6_RF	PA2	RUN6	RF	AUCroc	465	99.018	98.956	1	0.925
Gentiana.pneumonanthe.L._PA2_RUN6_RF	PA2	RUN6	RF	BOYCE	437	99.411	98.401	0.997	0.987
Gentiana.pneumonanthe.L._PA2_RUN6_RF	PA2	RUN6	RF	BIAS	485	98.035	99.25	0.997	0.984
Gentiana.pneumonanthe.L._PA2_RUN6_RF	PA2	RUN6	RF	CSI	465	99.018	98.956	0.96	0.598
Gentiana.pneumonanthe.L._PA2_RUN6_GBM	PA2	RUN6	GBM	TSS	441	93.124	79.119	0.723	0.723
Gentiana.pneumonanthe.L._PA2_RUN6_GBM	PA2	RUN6	GBM	AUCroc	574.5	88.802	83.491	0.928	0.917
Gentiana.pneumonanthe.L._PA2_RUN6_GBM	PA2	RUN6	GBM	BOYCE	543	89.391	82.186	0.988	0.958
Gentiana.pneumonanthe.L._PA2_RUN6_GBM	PA2	RUN6	GBM	BIAS	742	73.084	91.517	0.992	0.906
Gentiana.pneumonanthe.L._PA2_RUN6_GBM	PA2	RUN6	GBM	CSI	694	81.532	88.352	0.604	0.56
Gentiana.pneumonanthe.L._PA2_RUN6_CTA	PA2	RUN6	CTA	TSS	492.5	90.57	80.392	0.71	0.702
Gentiana.pneumonanthe.L._PA2_RUN6_CTA	PA2	RUN6	CTA	AUCroc	494.5	90.57	80.392	0.882	0.891
Gentiana.pneumonanthe.L._PA2_RUN6_CTA	PA2	RUN6	CTA	BOYCE	385	90.57	80.392	1	0.923
Gentiana.pneumonanthe.L._PA2_RUN6_CTA	PA2	RUN6	CTA	BIAS	773	77.505	86.786	0.827	0.914
Gentiana.pneumonanthe.L._PA2_RUN6_CTA	PA2	RUN6	CTA	CSI	492.5	90.57	80.392	0.569	0.569
Gentiana.pneumonanthe.L._PA2_RUN6_MARS	PA2	RUN6	MARS	TSS	391	91.356	78.369	0.698	0.713
Gentiana.pneumonanthe.L._PA2_RUN6_MARS	PA2	RUN6	MARS	AUCroc	553	86.739	82.708	0.908	0.903
Gentiana.pneumonanthe.L._PA2_RUN6_MARS	PA2	RUN6	MARS	BOYCE	502	88.409	81.37	0.998	0.946
Gentiana.pneumonanthe.L._PA2_RUN6_MARS	PA2	RUN6	MARS	BIAS	772	69.155	89.69	0.995	0.965
Gentiana.pneumonanthe.L._PA2_RUN6_MARS	PA2	RUN6	MARS	CSI	567	86.051	83.002	0.569	0.581
Gentiana.pneumonanthe.L._PA2_RUN7_GLM	PA2	RUN7	GLM	TSS	455	91.159	78.369	0.695	0.696
Gentiana.pneumonanthe.L._PA2_RUN7_GLM	PA2	RUN7	GLM	AUCroc	557.5	87.525	81.338	0.904	0.891
Gentiana.pneumonanthe.L._PA2_RUN7_GLM	PA2	RUN7	GLM	BOYCE	480	89.882	79.054	0.985	0.948
Gentiana.pneumonanthe.L._PA2_RUN7_GLM	PA2	RUN7	GLM	BIAS	765	65.521	89.038	0.988	0.992
Gentiana.pneumonanthe.L._PA2_RUN7_GLM	PA2	RUN7	GLM	CSI	629	84.086	83.491	0.563	0.56
Gentiana.pneumonanthe.L._PA2_RUN7_GAM	PA2	RUN7	GAM	TSS	449	92.534	77.814	0.703	0.707
Gentiana.pneumonanthe.L._PA2_RUN7_GAM	PA2	RUN7	GAM	AUCroc	596.5	87.328	82.61	0.914	0.904
Gentiana.pneumonanthe.L._PA2_RUN7_GAM	PA2	RUN7	GAM	BOYCE	547	88.31	80.881	0.981	0.932
Gentiana.pneumonanthe.L._PA2_RUN7_GAM	PA2	RUN7	GAM	BIAS	747	69.548	89.723	0.994	1
Gentiana.pneumonanthe.L._PA2_RUN7_GAM	PA2	RUN7	GAM	CSI	668	82.22	85.742	0.575	0.564
Gentiana.pneumonanthe.L._PA2_RUN7_RF	PA2	RUN7	RF	TSS	434	99.411	98.564	0.98	0.677
Gentiana.pneumonanthe.L._PA2_RUN7_RF	PA2	RUN7	RF	AUCroc	449	99.018	99.021	0.999	0.918
Gentiana.pneumonanthe.L._PA2_RUN7_RF	PA2	RUN7	RF	BOYCE	419	99.607	98.271	0.999	0.983
Gentiana.pneumonanthe.L._PA2_RUN7_RF	PA2	RUN7	RF	BIAS	475	97.544	99.152	0.999	0.965
Gentiana.pneumonanthe.L._PA2_RUN7_RF	PA2	RUN7	RF	CSI	455	98.821	99.021	0.96	0.578
Gentiana.pneumonanthe.L._PA2_RUN7_GBM	PA2	RUN7	GBM	TSS	500	91.847	81.175	0.73	0.71
Gentiana.pneumonanthe.L._PA2_RUN7_GBM	PA2	RUN7	GBM	AUCroc	585.5	88.114	83.817	0.93	0.912
Gentiana.pneumonanthe.L._PA2_RUN7_GBM	PA2	RUN7	GBM	BOYCE	494	92.043	80.783	0.98	0.953
Gentiana.pneumonanthe.L._PA2_RUN7_GBM	PA2	RUN7	GBM	BIAS	746	72.692	91.321	0.991	0.976
Gentiana.pneumonanthe.L._PA2_RUN7_GBM	PA2	RUN7	GBM	CSI	680	82.809	87.896	0.607	0.565
Gentiana.pneumonanthe.L._PA2_RUN7_CTA	PA2	RUN7	CTA	TSS	474	91.65	80.685	0.723	0.696
Gentiana.pneumonanthe.L._PA2_RUN7_CTA	PA2	RUN7	CTA	AUCroc	638.5	89.784	81.925	0.891	0.88
Gentiana.pneumonanthe.L._PA2_RUN7_CTA	PA2	RUN7	CTA	BOYCE	387	91.65	80.685	1	0.929
Gentiana.pneumonanthe.L._PA2_RUN7_CTA	PA2	RUN7	CTA	BIAS	811	79.077	86.721	0.809	0.792
Gentiana.pneumonanthe.L._PA2_RUN7_CTA	PA2	RUN7	CTA	CSI	635	89.784	81.925	0.581	0.562
Gentiana.pneumonanthe.L._PA2_RUN7_MARS	PA2	RUN7	MARS	TSS	421	90.864	79.38	0.702	0.713
Gentiana.pneumonanthe.L._PA2_RUN7_MARS	PA2	RUN7	MARS	AUCroc	539.5	86.935	82.708	0.909	0.894
Gentiana.pneumonanthe.L._PA2_RUN7_MARS	PA2	RUN7	MARS	BOYCE	547	86.64	82.904	0.984	0.98
Gentiana.pneumonanthe.L._PA2_RUN7_MARS	PA2	RUN7	MARS	BIAS	784	68.959	89.69	0.997	0.996
Gentiana.pneumonanthe.L._PA2_RUN7_MARS	PA2	RUN7	MARS	CSI	597	84.872	84.209	0.575	0.576
Gentiana.pneumonanthe.L._PA2_RUN8_GLM	PA2	RUN8	GLM	TSS	435	92.141	77.847	0.7	0.687
Gentiana.pneumonanthe.L._PA2_RUN8_GLM	PA2	RUN8	GLM	AUCroc	553	88.016	80.979	0.901	0.903
Gentiana.pneumonanthe.L._PA2_RUN8_GLM	PA2	RUN8	GLM	BOYCE	418	92.633	77.194	0.99	0.956
Gentiana.pneumonanthe.L._PA2_RUN8_GLM	PA2	RUN8	GLM	BIAS	753	66.306	88.679	0.995	0.941
Gentiana.pneumonanthe.L._PA2_RUN8_GLM	PA2	RUN8	GLM	CSI	551	88.016	80.914	0.559	0.562
Gentiana.pneumonanthe.L._PA2_RUN8_GAM	PA2	RUN8	GAM	TSS	477	91.65	78.728	0.704	0.701
Gentiana.pneumonanthe.L._PA2_RUN8_GAM	PA2	RUN8	GAM	AUCroc	593.5	87.132	82.251	0.91	0.916
Gentiana.pneumonanthe.L._PA2_RUN8_GAM	PA2	RUN8	GAM	BOYCE	483	91.454	78.956	0.992	0.964
Gentiana.pneumonanthe.L._PA2_RUN8_GAM	PA2	RUN8	GAM	BIAS	744	68.075	89.396	0.998	0.984
Gentiana.pneumonanthe.L._PA2_RUN8_GAM	PA2	RUN8	GAM	CSI	596	86.935	82.284	0.568	0.579
Gentiana.pneumonanthe.L._PA2_RUN8_RF	PA2	RUN8	RF	TSS	444	99.411	98.989	0.983	0.659
Gentiana.pneumonanthe.L._PA2_RUN8_RF	PA2	RUN8	RF	AUCroc	449	99.312	99.054	1	0.913
Gentiana.pneumonanthe.L._PA2_RUN8_RF	PA2	RUN8	RF	BOYCE	428	99.411	98.434	1	0.979
Gentiana.pneumonanthe.L._PA2_RUN8_RF	PA2	RUN8	RF	BIAS	475	98.035	99.445	0.997	0.984
Gentiana.pneumonanthe.L._PA2_RUN8_RF	PA2	RUN8	RF	CSI	455	99.116	99.119	0.966	0.574
Gentiana.pneumonanthe.L._PA2_RUN8_GBM	PA2	RUN8	GBM	TSS	506	91.945	80.555	0.725	0.694
Gentiana.pneumonanthe.L._PA2_RUN8_GBM	PA2	RUN8	GBM	AUCroc	606.5	87.819	84.405	0.928	0.917
Gentiana.pneumonanthe.L._PA2_RUN8_GBM	PA2	RUN8	GBM	BOYCE	514	91.65	80.718	0.992	0.909
Gentiana.pneumonanthe.L._PA2_RUN8_GBM	PA2	RUN8	GBM	BIAS	742	73.772	91.126	0.991	0.957
Gentiana.pneumonanthe.L._PA2_RUN8_GBM	PA2	RUN8	GBM	CSI	677	83.792	87.243	0.605	0.598
Gentiana.pneumonanthe.L._PA2_RUN8_CTA	PA2	RUN8	CTA	TSS	512	92.436	84.437	0.769	0.7
Gentiana.pneumonanthe.L._PA2_RUN8_CTA	PA2	RUN8	CTA	AUCroc	511.5	92.436	84.437	0.921	0.882
Gentiana.pneumonanthe.L._PA2_RUN8_CTA	PA2	RUN8	CTA	BOYCE	401	92.436	84.437	1	0.882
Gentiana.pneumonanthe.L._PA2_RUN8_CTA	PA2	RUN8	CTA	BIAS	783	68.762	91.648	0.939	0.996
Gentiana.pneumonanthe.L._PA2_RUN8_CTA	PA2	RUN8	CTA	CSI	512	92.436	84.437	0.629	0.573
Gentiana.pneumonanthe.L._PA2_RUN8_MARS	PA2	RUN8	MARS	TSS	451	90.275	79.347	0.697	0.702
Gentiana.pneumonanthe.L._PA2_RUN8_MARS	PA2	RUN8	MARS	AUCroc	572.5	86.739	82.414	0.907	0.912
Gentiana.pneumonanthe.L._PA2_RUN8_MARS	PA2	RUN8	MARS	BOYCE	442	90.57	79.086	0.996	0.961
Gentiana.pneumonanthe.L._PA2_RUN8_MARS	PA2	RUN8	MARS	BIAS	766	68.173	89.396	0.995	0.973
Gentiana.pneumonanthe.L._PA2_RUN8_MARS	PA2	RUN8	MARS	CSI	628	84.479	83.654	0.566	0.578
Gentiana.pneumonanthe.L._PA2_RUN9_GLM	PA2	RUN9	GLM	TSS	426	92.534	78.042	0.706	0.66
Gentiana.pneumonanthe.L._PA2_RUN9_GLM	PA2	RUN9	GLM	AUCroc	539.5	88.9	81.207	0.903	0.898
Gentiana.pneumonanthe.L._PA2_RUN9_GLM	PA2	RUN9	GLM	BOYCE	436	91.847	78.336	0.991	0.966
Gentiana.pneumonanthe.L._PA2_RUN9_GLM	PA2	RUN9	GLM	BIAS	755	66.503	88.777	0.992	0.89
Gentiana.pneumonanthe.L._PA2_RUN9_GLM	PA2	RUN9	GLM	CSI	533	89.194	81.011	0.568	0.536
Gentiana.pneumonanthe.L._PA2_RUN9_GAM	PA2	RUN9	GAM	TSS	438	92.731	78.564	0.713	0.677
Gentiana.pneumonanthe.L._PA2_RUN9_GAM	PA2	RUN9	GAM	AUCroc	599.5	87.328	83.165	0.914	0.904
Gentiana.pneumonanthe.L._PA2_RUN9_GAM	PA2	RUN9	GAM	BOYCE	466	91.65	79.25	0.995	0.972
Gentiana.pneumonanthe.L._PA2_RUN9_GAM	PA2	RUN9	GAM	BIAS	754	68.369	90.049	0.986	0.925
Gentiana.pneumonanthe.L._PA2_RUN9_GAM	PA2	RUN9	GAM	CSI	606	86.837	83.361	0.579	0.546
Gentiana.pneumonanthe.L._PA2_RUN9_RF	PA2	RUN9	RF	TSS	465	99.116	98.956	0.981	0.665
Gentiana.pneumonanthe.L._PA2_RUN9_RF	PA2	RUN9	RF	AUCroc	465	99.116	98.956	0.999	0.912
Gentiana.pneumonanthe.L._PA2_RUN9_RF	PA2	RUN9	RF	BOYCE	428	99.411	98.303	1	0.966
Gentiana.pneumonanthe.L._PA2_RUN9_RF	PA2	RUN9	RF	BIAS	485	97.937	99.347	0.999	0.984
Gentiana.pneumonanthe.L._PA2_RUN9_RF	PA2	RUN9	RF	CSI	475	98.625	99.184	0.963	0.587
Gentiana.pneumonanthe.L._PA2_RUN9_GBM	PA2	RUN9	GBM	TSS	516	90.963	81.958	0.729	0.68
Gentiana.pneumonanthe.L._PA2_RUN9_GBM	PA2	RUN9	GBM	AUCroc	617.5	87.819	84.927	0.93	0.91
Gentiana.pneumonanthe.L._PA2_RUN9_GBM	PA2	RUN9	GBM	BOYCE	610	87.917	84.633	0.959	0.938
Gentiana.pneumonanthe.L._PA2_RUN9_GBM	PA2	RUN9	GBM	BIAS	761	72.692	91.778	0.982	0.961
Gentiana.pneumonanthe.L._PA2_RUN9_GBM	PA2	RUN9	GBM	CSI	728	79.764	89.592	0.607	0.551
Gentiana.pneumonanthe.L._PA2_RUN9_CTA	PA2	RUN9	CTA	TSS	447	92.24	77.684	0.699	0.657
Gentiana.pneumonanthe.L._PA2_RUN9_CTA	PA2	RUN9	CTA	AUCroc	446	92.24	77.684	0.852	0.831
Gentiana.pneumonanthe.L._PA2_RUN9_CTA	PA2	RUN9	CTA	BOYCE	135	92.24	77.684	1	1
Gentiana.pneumonanthe.L._PA2_RUN9_CTA	PA2	RUN9	CTA	BIAS	447	92.24	77.684	0.406	0.376
Gentiana.pneumonanthe.L._PA2_RUN9_CTA	PA2	RUN9	CTA	CSI	447	92.24	77.684	0.552	0.52
Gentiana.pneumonanthe.L._PA2_RUN9_MARS	PA2	RUN9	MARS	TSS	387	91.749	78.793	0.705	0.66
Gentiana.pneumonanthe.L._PA2_RUN9_MARS	PA2	RUN9	MARS	AUCroc	556.5	87.23	83.002	0.91	0.901
Gentiana.pneumonanthe.L._PA2_RUN9_MARS	PA2	RUN9	MARS	BOYCE	482	89.096	81.011	0.997	0.932
Gentiana.pneumonanthe.L._PA2_RUN9_MARS	PA2	RUN9	MARS	BIAS	777	68.762	90.016	0.99	0.933
Gentiana.pneumonanthe.L._PA2_RUN9_MARS	PA2	RUN9	MARS	CSI	553	87.23	82.871	0.576	0.55
Gentiana.pneumonanthe.L._PA2_RUN10_GLM	PA2	RUN10	GLM	TSS	465	91.159	78.662	0.699	0.688
Gentiana.pneumonanthe.L._PA2_RUN10_GLM	PA2	RUN10	GLM	AUCroc	540	88.703	80.848	0.902	0.9
Gentiana.pneumonanthe.L._PA2_RUN10_GLM	PA2	RUN10	GLM	BOYCE	489	90.079	79.315	0.992	0.966
Gentiana.pneumonanthe.L._PA2_RUN10_GLM	PA2	RUN10	GLM	BIAS	756	65.717	88.45	0.991	0.996
Gentiana.pneumonanthe.L._PA2_RUN10_GLM	PA2	RUN10	GLM	CSI	543	88.409	80.881	0.562	0.55
Gentiana.pneumonanthe.L._PA2_RUN10_GAM	PA2	RUN10	GAM	TSS	436	92.829	77.814	0.707	0.687
Gentiana.pneumonanthe.L._PA2_RUN10_GAM	PA2	RUN10	GAM	AUCroc	585	87.525	82.414	0.912	0.913
Gentiana.pneumonanthe.L._PA2_RUN10_GAM	PA2	RUN10	GAM	BOYCE	464	91.749	78.63	0.991	0.951
Gentiana.pneumonanthe.L._PA2_RUN10_GAM	PA2	RUN10	GAM	BIAS	751	69.253	89.723	0.996	0.98
Gentiana.pneumonanthe.L._PA2_RUN10_GAM	PA2	RUN10	GAM	CSI	584	87.525	82.414	0.572	0.57
Gentiana.pneumonanthe.L._PA2_RUN10_RF	PA2	RUN10	RF	TSS	455	99.312	98.662	0.98	0.664
Gentiana.pneumonanthe.L._PA2_RUN10_RF	PA2	RUN10	RF	AUCroc	457	99.312	98.76	0.999	0.924
Gentiana.pneumonanthe.L._PA2_RUN10_RF	PA2	RUN10	RF	BOYCE	437	99.411	98.271	0.999	0.982
Gentiana.pneumonanthe.L._PA2_RUN10_RF	PA2	RUN10	RF	BIAS	485	97.642	99.347	0.996	0.984
Gentiana.pneumonanthe.L._PA2_RUN10_RF	PA2	RUN10	RF	CSI	475	98.232	99.217	0.96	0.585
Gentiana.pneumonanthe.L._PA2_RUN10_GBM	PA2	RUN10	GBM	TSS	473	92.24	80.457	0.727	0.69
Gentiana.pneumonanthe.L._PA2_RUN10_GBM	PA2	RUN10	GBM	AUCroc	625	86.837	85.09	0.928	0.919
Gentiana.pneumonanthe.L._PA2_RUN10_GBM	PA2	RUN10	GBM	BOYCE	485	91.945	80.75	0.99	0.843
Gentiana.pneumonanthe.L._PA2_RUN10_GBM	PA2	RUN10	GBM	BIAS	749	72.299	90.767	0.995	0.941
Gentiana.pneumonanthe.L._PA2_RUN10_GBM	PA2	RUN10	GBM	CSI	701	82.122	87.863	0.602	0.58
Gentiana.pneumonanthe.L._PA2_RUN10_CTA	PA2	RUN10	CTA	TSS	496.5	89.882	81.109	0.71	0.671
Gentiana.pneumonanthe.L._PA2_RUN10_CTA	PA2	RUN10	CTA	AUCroc	494	89.882	81.109	0.879	0.877
Gentiana.pneumonanthe.L._PA2_RUN10_CTA	PA2	RUN10	CTA	BOYCE	405	89.882	81.109	1	0.667
Gentiana.pneumonanthe.L._PA2_RUN10_CTA	PA2	RUN10	CTA	BIAS	791	76.031	86.949	0.847	0.796
Gentiana.pneumonanthe.L._PA2_RUN10_CTA	PA2	RUN10	CTA	CSI	676	86.739	83.034	0.574	0.56
Gentiana.pneumonanthe.L._PA2_RUN10_MARS	PA2	RUN10	MARS	TSS	385	92.436	78.303	0.707	0.684
Gentiana.pneumonanthe.L._PA2_RUN10_MARS	PA2	RUN10	MARS	AUCroc	497	88.998	81.272	0.909	0.909
Gentiana.pneumonanthe.L._PA2_RUN10_MARS	PA2	RUN10	MARS	BOYCE	401	91.945	78.63	0.998	0.973
Gentiana.pneumonanthe.L._PA2_RUN10_MARS	PA2	RUN10	MARS	BIAS	778	68.566	89.266	0.989	1
Gentiana.pneumonanthe.L._PA2_RUN10_MARS	PA2	RUN10	MARS	CSI	581	85.462	83.622	0.572	0.563
Gentiana.pneumonanthe.L._PA2_allRun_GLM	PA2	allRun	GLM	TSS	454	91.28	78.256	0.695
Gentiana.pneumonanthe.L._PA2_allRun_GLM	PA2	allRun	GLM	AUCroc	534.5	88.924	80.553	0.902
Gentiana.pneumonanthe.L._PA2_allRun_GLM	PA2	allRun	GLM	BOYCE	487	89.945	79.013	0.994
Gentiana.pneumonanthe.L._PA2_allRun_GLM	PA2	allRun	GLM	BIAS	763	64.808	88.828	0.986
Gentiana.pneumonanthe.L._PA2_allRun_GLM	PA2	allRun	GLM	CSI	599	85.939	82.328	0.56
Gentiana.pneumonanthe.L._PA2_allRun_GAM	PA2	allRun	GAM	TSS	506	90.181	80.005	0.704
Gentiana.pneumonanthe.L._PA2_allRun_GAM	PA2	allRun	GAM	AUCroc	578.5	88.06	82.172	0.912
Gentiana.pneumonanthe.L._PA2_allRun_GAM	PA2	allRun	GAM	BOYCE	526	89.552	80.632	0.996
Gentiana.pneumonanthe.L._PA2_allRun_GAM	PA2	allRun	GAM	BIAS	753	68.971	90.055	0.991
Gentiana.pneumonanthe.L._PA2_allRun_GAM	PA2	allRun	GAM	CSI	575	88.217	82.067	0.573
Gentiana.pneumonanthe.L._PA2_allRun_RF	PA2	allRun	RF	TSS	455	99.214	98.773	0.98
Gentiana.pneumonanthe.L._PA2_allRun_RF	PA2	allRun	RF	AUCroc	451	99.293	98.773	1
Gentiana.pneumonanthe.L._PA2_allRun_RF	PA2	allRun	RF	BOYCE	437	99.45	98.382	1
Gentiana.pneumonanthe.L._PA2_allRun_RF	PA2	allRun	RF	BIAS	485	98.115	99.295	0.998
Gentiana.pneumonanthe.L._PA2_allRun_RF	PA2	allRun	RF	CSI	485	98.115	99.295	0.961
Gentiana.pneumonanthe.L._PA2_allRun_GBM	PA2	allRun	GBM	TSS	474	92.38	80.084	0.725
Gentiana.pneumonanthe.L._PA2_allRun_GBM	PA2	allRun	GBM	AUCroc	609.5	87.588	84.417	0.927
Gentiana.pneumonanthe.L._PA2_allRun_GBM	PA2	allRun	GBM	BOYCE	580	88.374	82.955	0.983
Gentiana.pneumonanthe.L._PA2_allRun_GBM	PA2	allRun	GBM	BIAS	751	72.584	90.76	0.987
Gentiana.pneumonanthe.L._PA2_allRun_GBM	PA2	allRun	GBM	CSI	686	82.718	87.314	0.599
Gentiana.pneumonanthe.L._PA2_allRun_CTA	PA2	allRun	CTA	TSS	499	91.202	80.527	0.717
Gentiana.pneumonanthe.L._PA2_allRun_CTA	PA2	allRun	CTA	AUCroc	660	89.395	81.519	0.887
Gentiana.pneumonanthe.L._PA2_allRun_CTA	PA2	allRun	CTA	BOYCE	391	91.202	80.527	1
Gentiana.pneumonanthe.L._PA2_allRun_CTA	PA2	allRun	CTA	BIAS	833	77.376	87.105	0.838
Gentiana.pneumonanthe.L._PA2_allRun_CTA	PA2	allRun	CTA	CSI	499	91.202	80.527	0.575
Gentiana.pneumonanthe.L._PA2_allRun_MARS	PA2	allRun	MARS	TSS	450	90.181	79.979	0.703
Gentiana.pneumonanthe.L._PA2_allRun_MARS	PA2	allRun	MARS	AUCroc	529.5	87.431	82.381	0.907
Gentiana.pneumonanthe.L._PA2_allRun_MARS	PA2	allRun	MARS	BOYCE	450	90.181	79.979	0.998
Gentiana.pneumonanthe.L._PA2_allRun_MARS	PA2	allRun	MARS	BIAS	779	69.128	89.82	0.998
Gentiana.pneumonanthe.L._PA2_allRun_MARS	PA2	allRun	MARS	CSI	663	82.561	85.461	0.574
Gentiana.pneumonanthe.L._PA3_RUN1_GLM	PA3	RUN1	GLM	TSS	566	87.525	81.363	0.689	0.698
Gentiana.pneumonanthe.L._PA3_RUN1_GLM	PA3	RUN1	GLM	AUCroc	565.5	87.623	81.323	0.898	0.908
Gentiana.pneumonanthe.L._PA3_RUN1_GLM	PA3	RUN1	GLM	BOYCE	518	88.802	79.836	0.994	0.981
Gentiana.pneumonanthe.L._PA3_RUN1_GLM	PA3	RUN1	GLM	BIAS	815	55.501	91.386	0.991	0.98
Gentiana.pneumonanthe.L._PA3_RUN1_GLM	PA3	RUN1	GLM	CSI	623	84.283	83.262	0.458	0.447
Gentiana.pneumonanthe.L._PA3_RUN1_GAM	PA3	RUN1	GAM	TSS	429	92.436	77.897	0.703	0.687
Gentiana.pneumonanthe.L._PA3_RUN1_GAM	PA3	RUN1	GAM	AUCroc	557.5	88.016	81.382	0.912	0.905
Gentiana.pneumonanthe.L._PA3_RUN1_GAM	PA3	RUN1	GAM	BOYCE	441	91.749	78.289	0.994	0.989
Gentiana.pneumonanthe.L._PA3_RUN1_GAM	PA3	RUN1	GAM	BIAS	798	60.511	92.482	0.988	0.984
Gentiana.pneumonanthe.L._PA3_RUN1_GAM	PA3	RUN1	GAM	CSI	708	74.263	88.019	0.465	0.453
Gentiana.pneumonanthe.L._PA3_RUN1_RF	PA3	RUN1	RF	TSS	444	99.804	99.041	0.988	0.609
Gentiana.pneumonanthe.L._PA3_RUN1_RF	PA3	RUN1	RF	AUCroc	471	99.509	99.295	1	0.921
Gentiana.pneumonanthe.L._PA3_RUN1_RF	PA3	RUN1	RF	BOYCE	446	99.804	99.06	0.999	0.98
Gentiana.pneumonanthe.L._PA3_RUN1_RF	PA3	RUN1	RF	BIAS	505	98.33	99.648	0.999	0.91
Gentiana.pneumonanthe.L._PA3_RUN1_RF	PA3	RUN1	RF	CSI	495	99.116	99.608	0.972	0.464
Gentiana.pneumonanthe.L._PA3_RUN1_GBM	PA3	RUN1	GBM	TSS	381	94.303	77.467	0.717	0.704
Gentiana.pneumonanthe.L._PA3_RUN1_GBM	PA3	RUN1	GBM	AUCroc	614.5	86.542	84.299	0.924	0.915
Gentiana.pneumonanthe.L._PA3_RUN1_GBM	PA3	RUN1	GBM	BOYCE	581	87.426	83.32	0.945	0.956
Gentiana.pneumonanthe.L._PA3_RUN1_GBM	PA3	RUN1	GBM	BIAS	767	64.047	92.659	0.984	0.965
Gentiana.pneumonanthe.L._PA3_RUN1_GBM	PA3	RUN1	GBM	CSI	678	82.809	86.394	0.492	0.455
Gentiana.pneumonanthe.L._PA3_RUN1_CTA	PA3	RUN1	CTA	TSS	512.5	89.686	82.635	0.723	0.676
Gentiana.pneumonanthe.L._PA3_RUN1_CTA	PA3	RUN1	CTA	AUCroc	514	89.686	82.635	0.892	0.874
Gentiana.pneumonanthe.L._PA3_RUN1_CTA	PA3	RUN1	CTA	BOYCE	371	89.686	82.635	1	0.72
Gentiana.pneumonanthe.L._PA3_RUN1_CTA	PA3	RUN1	CTA	BIAS	849	77.112	86.942	0.574	0.549
Gentiana.pneumonanthe.L._PA3_RUN1_CTA	PA3	RUN1	CTA	CSI	705	82.024	85.963	0.481	0.45
Gentiana.pneumonanthe.L._PA3_RUN1_MARS	PA3	RUN1	MARS	TSS	512	87.721	81.343	0.691	0.689
Gentiana.pneumonanthe.L._PA3_RUN1_MARS	PA3	RUN1	MARS	AUCroc	554.5	86.444	82.322	0.907	0.904
Gentiana.pneumonanthe.L._PA3_RUN1_MARS	PA3	RUN1	MARS	BOYCE	506	87.721	81.284	0.995	0.979
Gentiana.pneumonanthe.L._PA3_RUN1_MARS	PA3	RUN1	MARS	BIAS	812	61.395	92.052	0.98	0.929
Gentiana.pneumonanthe.L._PA3_RUN1_MARS	PA3	RUN1	MARS	CSI	702	77.407	86.531	0.462	0.454
Gentiana.pneumonanthe.L._PA3_RUN2_GLM	PA3	RUN2	GLM	TSS	532	88.605	80.364	0.69	0.683
Gentiana.pneumonanthe.L._PA3_RUN2_GLM	PA3	RUN2	GLM	AUCroc	599	86.248	82.518	0.901	0.897
Gentiana.pneumonanthe.L._PA3_RUN2_GLM	PA3	RUN2	GLM	BOYCE	522	88.9	80.07	0.994	0.985
Gentiana.pneumonanthe.L._PA3_RUN2_GLM	PA3	RUN2	GLM	BIAS	812	56.287	91.601	0.989	0.894
Gentiana.pneumonanthe.L._PA3_RUN2_GLM	PA3	RUN2	GLM	CSI	609	85.462	82.89	0.46	0.439
Gentiana.pneumonanthe.L._PA3_RUN2_GAM	PA3	RUN2	GAM	TSS	528	89.194	80.54	0.697	0.687
Gentiana.pneumonanthe.L._PA3_RUN2_GAM	PA3	RUN2	GAM	AUCroc	581.5	87.328	82.067	0.913	0.899
Gentiana.pneumonanthe.L._PA3_RUN2_GAM	PA3	RUN2	GAM	BOYCE	511	89.587	79.933	0.998	0.971
Gentiana.pneumonanthe.L._PA3_RUN2_GAM	PA3	RUN2	GAM	BIAS	796	60.413	92.522	0.982	0.933
Gentiana.pneumonanthe.L._PA3_RUN2_GAM	PA3	RUN2	GAM	CSI	697	78.094	87.471	0.479	0.455
Gentiana.pneumonanthe.L._PA3_RUN2_RF	PA3	RUN2	RF	TSS	444	99.902	98.943	0.988	0.591
Gentiana.pneumonanthe.L._PA3_RUN2_RF	PA3	RUN2	RF	AUCroc	464	99.705	99.139	1	0.908
Gentiana.pneumonanthe.L._PA3_RUN2_RF	PA3	RUN2	RF	BOYCE	445	99.902	98.943	0.998	0.972
Gentiana.pneumonanthe.L._PA3_RUN2_RF	PA3	RUN2	RF	BIAS	504	98.134	99.648	1	0.953
Gentiana.pneumonanthe.L._PA3_RUN2_RF	PA3	RUN2	RF	CSI	484	98.919	99.511	0.966	0.453
Gentiana.pneumonanthe.L._PA3_RUN2_GBM	PA3	RUN2	GBM	TSS	366	95.481	76.919	0.725	0.68
Gentiana.pneumonanthe.L._PA3_RUN2_GBM	PA3	RUN2	GBM	AUCroc	605.5	87.525	84.005	0.927	0.906
Gentiana.pneumonanthe.L._PA3_RUN2_GBM	PA3	RUN2	GBM	BOYCE	578	88.212	83.085	0.958	0.953
Gentiana.pneumonanthe.L._PA3_RUN2_GBM	PA3	RUN2	GBM	BIAS	766	63.949	93.128	0.994	0.937
Gentiana.pneumonanthe.L._PA3_RUN2_GBM	PA3	RUN2	GBM	CSI	741	74.853	90.192	0.504	0.465
Gentiana.pneumonanthe.L._PA3_RUN2_CTA	PA3	RUN2	CTA	TSS	528	92.534	77.741	0.703	0.681
Gentiana.pneumonanthe.L._PA3_RUN2_CTA	PA3	RUN2	CTA	AUCroc	528	92.534	77.741	0.867	0.855
Gentiana.pneumonanthe.L._PA3_RUN2_CTA	PA3	RUN2	CTA	BOYCE	356	92.534	77.741	1	0.75
Gentiana.pneumonanthe.L._PA3_RUN2_CTA	PA3	RUN2	CTA	BIAS	853.5	3.045	99.667	0.047	0.047
Gentiana.pneumonanthe.L._PA3_RUN2_CTA	PA3	RUN2	CTA	CSI	528	92.534	77.741	0.437	0.42
Gentiana.pneumonanthe.L._PA3_RUN2_MARS	PA3	RUN2	MARS	TSS	439	90.766	79.052	0.698	0.69
Gentiana.pneumonanthe.L._PA3_RUN2_MARS	PA3	RUN2	MARS	AUCroc	623	84.479	84.299	0.91	0.898
Gentiana.pneumonanthe.L._PA3_RUN2_MARS	PA3	RUN2	MARS	BOYCE	423	91.061	78.583	0.986	0.969
Gentiana.pneumonanthe.L._PA3_RUN2_MARS	PA3	RUN2	MARS	BIAS	811	61.002	92.189	0.994	0.867
Gentiana.pneumonanthe.L._PA3_RUN2_MARS	PA3	RUN2	MARS	CSI	654	82.908	85.532	0.481	0.437
Gentiana.pneumonanthe.L._PA3_RUN3_GLM	PA3	RUN3	GLM	TSS	529	89.293	80.188	0.695	0.667
Gentiana.pneumonanthe.L._PA3_RUN3_GLM	PA3	RUN3	GLM	AUCroc	559.5	88.212	81.088	0.902	0.894
Gentiana.pneumonanthe.L._PA3_RUN3_GLM	PA3	RUN3	GLM	BOYCE	510	89.686	79.64	0.987	0.978
Gentiana.pneumonanthe.L._PA3_RUN3_GLM	PA3	RUN3	GLM	BIAS	817	56.287	91.582	0.988	0.957
Gentiana.pneumonanthe.L._PA3_RUN3_GLM	PA3	RUN3	GLM	CSI	663	80.55	84.691	0.456	0.45
Gentiana.pneumonanthe.L._PA3_RUN3_GAM	PA3	RUN3	GAM	TSS	485	91.159	78.876	0.701	0.687
Gentiana.pneumonanthe.L._PA3_RUN3_GAM	PA3	RUN3	GAM	AUCroc	594.5	87.426	81.832	0.913	0.903
Gentiana.pneumonanthe.L._PA3_RUN3_GAM	PA3	RUN3	GAM	BOYCE	490	90.864	79.052	0.999	0.963
Gentiana.pneumonanthe.L._PA3_RUN3_GAM	PA3	RUN3	GAM	BIAS	792	61.1	92.267	0.991	0.89
Gentiana.pneumonanthe.L._PA3_RUN3_GAM	PA3	RUN3	GAM	CSI	673	80.648	85.18	0.462	0.47
Gentiana.pneumonanthe.L._PA3_RUN3_RF	PA3	RUN3	RF	TSS	444	99.804	98.962	0.987	0.563
Gentiana.pneumonanthe.L._PA3_RUN3_RF	PA3	RUN3	RF	AUCroc	469	99.411	99.315	1	0.925
Gentiana.pneumonanthe.L._PA3_RUN3_RF	PA3	RUN3	RF	BOYCE	436	99.804	98.767	0.999	0.984
Gentiana.pneumonanthe.L._PA3_RUN3_RF	PA3	RUN3	RF	BIAS	494	98.232	99.569	0.995	0.835
Gentiana.pneumonanthe.L._PA3_RUN3_RF	PA3	RUN3	RF	CSI	474	99.312	99.393	0.963	0.471
Gentiana.pneumonanthe.L._PA3_RUN3_GBM	PA3	RUN3	GBM	TSS	575	89.096	82.831	0.72	0.672
Gentiana.pneumonanthe.L._PA3_RUN3_GBM	PA3	RUN3	GBM	AUCroc	574	89.194	82.831	0.925	0.91
Gentiana.pneumonanthe.L._PA3_RUN3_GBM	PA3	RUN3	GBM	BOYCE	539	89.882	81.813	0.984	0.884
Gentiana.pneumonanthe.L._PA3_RUN3_GBM	PA3	RUN3	GBM	BIAS	762	64.637	92.874	0.987	0.937
Gentiana.pneumonanthe.L._PA3_RUN3_GBM	PA3	RUN3	GBM	CSI	721	78.193	88.9	0.502	0.477
Gentiana.pneumonanthe.L._PA3_RUN3_CTA	PA3	RUN3	CTA	TSS	449	91.847	77.565	0.694	0.676
Gentiana.pneumonanthe.L._PA3_RUN3_CTA	PA3	RUN3	CTA	AUCroc	448	91.847	77.565	0.848	0.841
Gentiana.pneumonanthe.L._PA3_RUN3_CTA	PA3	RUN3	CTA	BOYCE	134	91.847	77.565	1	1
Gentiana.pneumonanthe.L._PA3_RUN3_CTA	PA3	RUN3	CTA	BIAS	839	2.456	99.648	0.042	0.047
Gentiana.pneumonanthe.L._PA3_RUN3_CTA	PA3	RUN3	CTA	CSI	449	91.847	77.565	0.432	0.427
Gentiana.pneumonanthe.L._PA3_RUN3_MARS	PA3	RUN3	MARS	TSS	457	90.472	79.777	0.702	0.694
Gentiana.pneumonanthe.L._PA3_RUN3_MARS	PA3	RUN3	MARS	AUCroc	509.5	88.9	81.01	0.907	0.898
Gentiana.pneumonanthe.L._PA3_RUN3_MARS	PA3	RUN3	MARS	BOYCE	465	90.275	79.894	0.997	0.959
Gentiana.pneumonanthe.L._PA3_RUN3_MARS	PA3	RUN3	MARS	BIAS	819	58.448	91.641	0.994	0.973
Gentiana.pneumonanthe.L._PA3_RUN3_MARS	PA3	RUN3	MARS	CSI	633	83.006	84.123	0.462	0.469
Gentiana.pneumonanthe.L._PA3_RUN4_GLM	PA3	RUN4	GLM	TSS	441	91.749	77.819	0.697	0.673
Gentiana.pneumonanthe.L._PA3_RUN4_GLM	PA3	RUN4	GLM	AUCroc	549.5	88.31	81.03	0.902	0.891
Gentiana.pneumonanthe.L._PA3_RUN4_GLM	PA3	RUN4	GLM	BOYCE	509	89.096	79.796	0.992	0.968
Gentiana.pneumonanthe.L._PA3_RUN4_GLM	PA3	RUN4	GLM	BIAS	825	55.697	91.66	0.981	0.922
Gentiana.pneumonanthe.L._PA3_RUN4_GLM	PA3	RUN4	GLM	CSI	595	85.462	82.322	0.453	0.444
Gentiana.pneumonanthe.L._PA3_RUN4_GAM	PA3	RUN4	GAM	TSS	458	92.141	78.034	0.704	0.685
Gentiana.pneumonanthe.L._PA3_RUN4_GAM	PA3	RUN4	GAM	AUCroc	590.5	87.819	82.087	0.912	0.9
Gentiana.pneumonanthe.L._PA3_RUN4_GAM	PA3	RUN4	GAM	BOYCE	475	91.454	78.543	0.992	0.972
Gentiana.pneumonanthe.L._PA3_RUN4_GAM	PA3	RUN4	GAM	BIAS	796	59.627	92.384	0.986	0.969
Gentiana.pneumonanthe.L._PA3_RUN4_GAM	PA3	RUN4	GAM	CSI	657	83.301	84.436	0.467	0.454
Gentiana.pneumonanthe.L._PA3_RUN4_RF	PA3	RUN4	RF	TSS	442	100	98.982	0.99	0.602
Gentiana.pneumonanthe.L._PA3_RUN4_RF	PA3	RUN4	RF	AUCroc	457	99.607	99.178	1	0.916
Gentiana.pneumonanthe.L._PA3_RUN4_RF	PA3	RUN4	RF	BOYCE	443	100	98.982	0.982	0.964
Gentiana.pneumonanthe.L._PA3_RUN4_RF	PA3	RUN4	RF	BIAS	502	98.33	99.726	1	0.953
Gentiana.pneumonanthe.L._PA3_RUN4_RF	PA3	RUN4	RF	CSI	492	98.527	99.687	0.969	0.455
Gentiana.pneumonanthe.L._PA3_RUN4_GBM	PA3	RUN4	GBM	TSS	470	92.534	79.601	0.722	0.684
Gentiana.pneumonanthe.L._PA3_RUN4_GBM	PA3	RUN4	GBM	AUCroc	603.5	88.016	83.947	0.926	0.902
Gentiana.pneumonanthe.L._PA3_RUN4_GBM	PA3	RUN4	GBM	BOYCE	561	89.489	82.478	0.984	0.949
Gentiana.pneumonanthe.L._PA3_RUN4_GBM	PA3	RUN4	GBM	BIAS	763	65.521	92.854	0.979	0.957
Gentiana.pneumonanthe.L._PA3_RUN4_GBM	PA3	RUN4	GBM	CSI	666	84.971	86.139	0.501	0.459
Gentiana.pneumonanthe.L._PA3_RUN4_CTA	PA3	RUN4	CTA	TSS	450	91.749	77.917	0.697	0.665
Gentiana.pneumonanthe.L._PA3_RUN4_CTA	PA3	RUN4	CTA	AUCroc	448.5	91.749	77.917	0.85	0.836
Gentiana.pneumonanthe.L._PA3_RUN4_CTA	PA3	RUN4	CTA	BOYCE	139	91.749	77.917	1	1
Gentiana.pneumonanthe.L._PA3_RUN4_CTA	PA3	RUN4	CTA	BIAS	888.5	2.161	99.941	0.025	0.047
Gentiana.pneumonanthe.L._PA3_RUN4_CTA	PA3	RUN4	CTA	CSI	450	91.749	77.917	0.435	0.421
Gentiana.pneumonanthe.L._PA3_RUN4_MARS	PA3	RUN4	MARS	TSS	436	90.864	79.307	0.702	0.669
Gentiana.pneumonanthe.L._PA3_RUN4_MARS	PA3	RUN4	MARS	AUCroc	575.5	86.346	82.968	0.907	0.893
Gentiana.pneumonanthe.L._PA3_RUN4_MARS	PA3	RUN4	MARS	BOYCE	420	91.061	78.935	0.991	0.955
Gentiana.pneumonanthe.L._PA3_RUN4_MARS	PA3	RUN4	MARS	BIAS	827	58.841	92.013	0.994	0.992
Gentiana.pneumonanthe.L._PA3_RUN4_MARS	PA3	RUN4	MARS	CSI	671	82.024	85.454	0.474	0.458
Gentiana.pneumonanthe.L._PA3_RUN5_GLM	PA3	RUN5	GLM	TSS	452	91.454	78.191	0.696	0.669
Gentiana.pneumonanthe.L._PA3_RUN5_GLM	PA3	RUN5	GLM	AUCroc	574.5	87.623	81.695	0.901	0.894
Gentiana.pneumonanthe.L._PA3_RUN5_GLM	PA3	RUN5	GLM	BOYCE	519	89.391	79.914	0.994	0.961
Gentiana.pneumonanthe.L._PA3_RUN5_GLM	PA3	RUN5	GLM	BIAS	817	56.974	91.092	0.977	0.996
Gentiana.pneumonanthe.L._PA3_RUN5_GLM	PA3	RUN5	GLM	CSI	615	84.971	83.027	0.459	0.431
Gentiana.pneumonanthe.L._PA3_RUN5_GAM	PA3	RUN5	GAM	TSS	518	89.98	80.697	0.706	0.653
Gentiana.pneumonanthe.L._PA3_RUN5_GAM	PA3	RUN5	GAM	AUCroc	560.5	88.802	81.597	0.913	0.898
Gentiana.pneumonanthe.L._PA3_RUN5_GAM	PA3	RUN5	GAM	BOYCE	511	90.079	80.462	0.998	0.962
Gentiana.pneumonanthe.L._PA3_RUN5_GAM	PA3	RUN5	GAM	BIAS	807	60.806	92.502	0.989	0.965
Gentiana.pneumonanthe.L._PA3_RUN5_GAM	PA3	RUN5	GAM	CSI	717	76.13	87.666	0.47	0.438
Gentiana.pneumonanthe.L._PA3_RUN5_RF	PA3	RUN5	RF	TSS	463	99.607	99.276	0.989	0.59
Gentiana.pneumonanthe.L._PA3_RUN5_RF	PA3	RUN5	RF	AUCroc	467	99.509	99.393	1	0.912
Gentiana.pneumonanthe.L._PA3_RUN5_RF	PA3	RUN5	RF	BOYCE	444	99.804	99.041	0.999	0.979
Gentiana.pneumonanthe.L._PA3_RUN5_RF	PA3	RUN5	RF	BIAS	503	98.232	99.706	0.997	0.933
Gentiana.pneumonanthe.L._PA3_RUN5_RF	PA3	RUN5	RF	CSI	473	99.411	99.471	0.968	0.487
Gentiana.pneumonanthe.L._PA3_RUN5_GBM	PA3	RUN5	GBM	TSS	468	92.141	80.247	0.725	0.665
Gentiana.pneumonanthe.L._PA3_RUN5_GBM	PA3	RUN5	GBM	AUCroc	599.5	88.016	83.947	0.926	0.904
Gentiana.pneumonanthe.L._PA3_RUN5_GBM	PA3	RUN5	GBM	BOYCE	443	92.829	79.522	0.982	0.934
Gentiana.pneumonanthe.L._PA3_RUN5_GBM	PA3	RUN5	GBM	BIAS	774	64.047	93.05	0.994	0.957
Gentiana.pneumonanthe.L._PA3_RUN5_GBM	PA3	RUN5	GBM	CSI	742	76.719	89.644	0.505	0.453
Gentiana.pneumonanthe.L._PA3_RUN5_CTA	PA3	RUN5	CTA	TSS	550	92.338	77.584	0.699	0.665
Gentiana.pneumonanthe.L._PA3_RUN5_CTA	PA3	RUN5	CTA	AUCroc	552	92.338	77.584	0.862	0.842
Gentiana.pneumonanthe.L._PA3_RUN5_CTA	PA3	RUN5	CTA	BOYCE	340	92.338	77.584	1	1
Gentiana.pneumonanthe.L._PA3_RUN5_CTA	PA3	RUN5	CTA	BIAS	841.5	2.849	99.608	0.048	0.043
Gentiana.pneumonanthe.L._PA3_RUN5_CTA	PA3	RUN5	CTA	CSI	550	92.338	77.584	0.435	0.415
Gentiana.pneumonanthe.L._PA3_RUN5_MARS	PA3	RUN5	MARS	TSS	438	90.766	79.757	0.705	0.657
Gentiana.pneumonanthe.L._PA3_RUN5_MARS	PA3	RUN5	MARS	AUCroc	576.5	86.837	82.909	0.908	0.892
Gentiana.pneumonanthe.L._PA3_RUN5_MARS	PA3	RUN5	MARS	BOYCE	404	91.454	78.876	0.985	0.935
Gentiana.pneumonanthe.L._PA3_RUN5_MARS	PA3	RUN5	MARS	BIAS	824	61.297	91.856	0.973	0.953
Gentiana.pneumonanthe.L._PA3_RUN5_MARS	PA3	RUN5	MARS	CSI	686	81.139	85.885	0.475	0.445
Gentiana.pneumonanthe.L._PA3_RUN6_GLM	PA3	RUN6	GLM	TSS	500	89.194	79.62	0.688	0.706
Gentiana.pneumonanthe.L._PA3_RUN6_GLM	PA3	RUN6	GLM	AUCroc	567.5	86.64	81.539	0.898	0.906
Gentiana.pneumonanthe.L._PA3_RUN6_GLM	PA3	RUN6	GLM	BOYCE	476	89.686	78.994	0.996	0.988
Gentiana.pneumonanthe.L._PA3_RUN6_GLM	PA3	RUN6	GLM	BIAS	816	56.483	91.582	0.991	0.969
Gentiana.pneumonanthe.L._PA3_RUN6_GLM	PA3	RUN6	GLM	CSI	615	83.202	83.164	0.451	0.455
Gentiana.pneumonanthe.L._PA3_RUN6_GAM	PA3	RUN6	GAM	TSS	446	91.65	77.858	0.696	0.706
Gentiana.pneumonanthe.L._PA3_RUN6_GAM	PA3	RUN6	GAM	AUCroc	582.5	86.935	81.891	0.908	0.916
Gentiana.pneumonanthe.L._PA3_RUN6_GAM	PA3	RUN6	GAM	BOYCE	465	90.766	78.387	0.998	0.983
Gentiana.pneumonanthe.L._PA3_RUN6_GAM	PA3	RUN6	GAM	BIAS	793	59.528	92.208	0.994	0.906
Gentiana.pneumonanthe.L._PA3_RUN6_GAM	PA3	RUN6	GAM	CSI	694	76.13	86.805	0.458	0.461
Gentiana.pneumonanthe.L._PA3_RUN6_RF	PA3	RUN6	RF	TSS	474	99.509	99.471	0.991	0.595
Gentiana.pneumonanthe.L._PA3_RUN6_RF	PA3	RUN6	RF	AUCroc	473	99.607	99.471	1	0.932
Gentiana.pneumonanthe.L._PA3_RUN6_RF	PA3	RUN6	RF	BOYCE	445	99.804	99.041	1	0.983
Gentiana.pneumonanthe.L._PA3_RUN6_RF	PA3	RUN6	RF	BIAS	504	97.839	99.706	0.995	0.886
Gentiana.pneumonanthe.L._PA3_RUN6_RF	PA3	RUN6	RF	CSI	484	99.312	99.53	0.971	0.502
Gentiana.pneumonanthe.L._PA3_RUN6_GBM	PA3	RUN6	GBM	TSS	389	94.204	77.153	0.714	0.72
Gentiana.pneumonanthe.L._PA3_RUN6_GBM	PA3	RUN6	GBM	AUCroc	594.5	87.426	83.477	0.921	0.916
Gentiana.pneumonanthe.L._PA3_RUN6_GBM	PA3	RUN6	GBM	BOYCE	480	91.257	80.07	0.979	0.943
Gentiana.pneumonanthe.L._PA3_RUN6_GBM	PA3	RUN6	GBM	BIAS	772	61.69	93.168	0.966	0.929
Gentiana.pneumonanthe.L._PA3_RUN6_GBM	PA3	RUN6	GBM	CSI	716	77.898	88.684	0.495	0.476
Gentiana.pneumonanthe.L._PA3_RUN6_CTA	PA3	RUN6	CTA	TSS	439	93.811	80.521	0.743	0.695
Gentiana.pneumonanthe.L._PA3_RUN6_CTA	PA3	RUN6	CTA	AUCroc	647	90.766	82.557	0.907	0.891
Gentiana.pneumonanthe.L._PA3_RUN6_CTA	PA3	RUN6	CTA	BOYCE	329	93.811	80.521	1	0.916
Gentiana.pneumonanthe.L._PA3_RUN6_CTA	PA3	RUN6	CTA	BIAS	788	56.287	93.089	0.91	0.914
Gentiana.pneumonanthe.L._PA3_RUN6_CTA	PA3	RUN6	CTA	CSI	687	90.275	82.811	0.485	0.464
Gentiana.pneumonanthe.L._PA3_RUN6_MARS	PA3	RUN6	MARS	TSS	472	89.489	79.659	0.692	0.708
Gentiana.pneumonanthe.L._PA3_RUN6_MARS	PA3	RUN6	MARS	AUCroc	536.5	86.935	81.48	0.906	0.917
Gentiana.pneumonanthe.L._PA3_RUN6_MARS	PA3	RUN6	MARS	BOYCE	435	90.177	78.583	0.992	0.984
Gentiana.pneumonanthe.L._PA3_RUN6_MARS	PA3	RUN6	MARS	BIAS	809	60.806	92.287	0.999	0.925
Gentiana.pneumonanthe.L._PA3_RUN6_MARS	PA3	RUN6	MARS	CSI	661	81.041	84.906	0.46	0.466
Gentiana.pneumonanthe.L._PA3_RUN7_GLM	PA3	RUN7	GLM	TSS	414	92.633	76.527	0.691	0.685
Gentiana.pneumonanthe.L._PA3_RUN7_GLM	PA3	RUN7	GLM	AUCroc	557.5	87.917	80.736	0.9	0.902
Gentiana.pneumonanthe.L._PA3_RUN7_GLM	PA3	RUN7	GLM	BOYCE	434	91.847	77.193	0.997	0.966
Gentiana.pneumonanthe.L._PA3_RUN7_GLM	PA3	RUN7	GLM	BIAS	817	56.582	91.288	0.994	0.894
Gentiana.pneumonanthe.L._PA3_RUN7_GLM	PA3	RUN7	GLM	CSI	615	84.086	82.616	0.449	0.481
Gentiana.pneumonanthe.L._PA3_RUN7_GAM	PA3	RUN7	GAM	TSS	453	92.338	77.525	0.699	0.702
Gentiana.pneumonanthe.L._PA3_RUN7_GAM	PA3	RUN7	GAM	AUCroc	612.5	86.051	82.439	0.911	0.909
Gentiana.pneumonanthe.L._PA3_RUN7_GAM	PA3	RUN7	GAM	BOYCE	470	91.65	78.152	0.995	0.973
Gentiana.pneumonanthe.L._PA3_RUN7_GAM	PA3	RUN7	GAM	BIAS	789	61.886	92.228	0.981	0.953
Gentiana.pneumonanthe.L._PA3_RUN7_GAM	PA3	RUN7	GAM	CSI	710	74.558	87.412	0.458	0.481
Gentiana.pneumonanthe.L._PA3_RUN7_RF	PA3	RUN7	RF	TSS	454	99.804	99.139	0.989	0.624
Gentiana.pneumonanthe.L._PA3_RUN7_RF	PA3	RUN7	RF	AUCroc	460	99.804	99.178	1	0.926
Gentiana.pneumonanthe.L._PA3_RUN7_RF	PA3	RUN7	RF	BOYCE	427	100	98.708	0.99	0.995
Gentiana.pneumonanthe.L._PA3_RUN7_RF	PA3	RUN7	RF	BIAS	494	98.035	99.608	0.999	0.89
Gentiana.pneumonanthe.L._PA3_RUN7_RF	PA3	RUN7	RF	CSI	474	99.214	99.393	0.963	0.509
Gentiana.pneumonanthe.L._PA3_RUN7_GBM	PA3	RUN7	GBM	TSS	580	89.194	82.616	0.718	0.701
Gentiana.pneumonanthe.L._PA3_RUN7_GBM	PA3	RUN7	GBM	AUCroc	584.5	88.998	82.831	0.924	0.912
Gentiana.pneumonanthe.L._PA3_RUN7_GBM	PA3	RUN7	GBM	BOYCE	551	89.686	81.382	0.951	0.924
Gentiana.pneumonanthe.L._PA3_RUN7_GBM	PA3	RUN7	GBM	BIAS	766	62.279	92.952	0.98	0.871
Gentiana.pneumonanthe.L._PA3_RUN7_GBM	PA3	RUN7	GBM	CSI	702	81.238	87.197	0.496	0.484
Gentiana.pneumonanthe.L._PA3_RUN7_CTA	PA3	RUN7	CTA	TSS	600	88.114	82.831	0.709	0.689
Gentiana.pneumonanthe.L._PA3_RUN7_CTA	PA3	RUN7	CTA	AUCroc	598	88.114	82.831	0.872	0.871
Gentiana.pneumonanthe.L._PA3_RUN7_CTA	PA3	RUN7	CTA	BOYCE	484	88.114	82.831	1	1
Gentiana.pneumonanthe.L._PA3_RUN7_CTA	PA3	RUN7	CTA	BIAS	825.5	78.782	85.454	0.482	0.592
Gentiana.pneumonanthe.L._PA3_RUN7_CTA	PA3	RUN7	CTA	CSI	600	88.114	82.831	0.473	0.476
Gentiana.pneumonanthe.L._PA3_RUN7_MARS	PA3	RUN7	MARS	TSS	437	90.57	78.778	0.695	0.696
Gentiana.pneumonanthe.L._PA3_RUN7_MARS	PA3	RUN7	MARS	AUCroc	470.5	89.587	79.718	0.907	0.906
Gentiana.pneumonanthe.L._PA3_RUN7_MARS	PA3	RUN7	MARS	BOYCE	421	90.864	78.309	0.988	0.969
Gentiana.pneumonanthe.L._PA3_RUN7_MARS	PA3	RUN7	MARS	BIAS	819	58.939	92.032	0.99	0.933
Gentiana.pneumonanthe.L._PA3_RUN7_MARS	PA3	RUN7	MARS	CSI	682	80.157	85.376	0.462	0.484
Gentiana.pneumonanthe.L._PA3_RUN8_GLM	PA3	RUN8	GLM	TSS	426	92.436	77.467	0.698	0.671
Gentiana.pneumonanthe.L._PA3_RUN8_GLM	PA3	RUN8	GLM	AUCroc	564.5	87.623	81.578	0.901	0.896
Gentiana.pneumonanthe.L._PA3_RUN8_GLM	PA3	RUN8	GLM	BOYCE	496	89.98	79.659	0.997	0.982
Gentiana.pneumonanthe.L._PA3_RUN8_GLM	PA3	RUN8	GLM	BIAS	811	57.367	91.229	0.982	0.973
Gentiana.pneumonanthe.L._PA3_RUN8_GLM	PA3	RUN8	GLM	CSI	619	84.479	83.144	0.458	0.441
Gentiana.pneumonanthe.L._PA3_RUN8_GAM	PA3	RUN8	GAM	TSS	489	91.159	78.994	0.703	0.663
Gentiana.pneumonanthe.L._PA3_RUN8_GAM	PA3	RUN8	GAM	AUCroc	586.5	87.819	81.911	0.912	0.901
Gentiana.pneumonanthe.L._PA3_RUN8_GAM	PA3	RUN8	GAM	BOYCE	458	92.141	78.054	0.996	0.965
Gentiana.pneumonanthe.L._PA3_RUN8_GAM	PA3	RUN8	GAM	BIAS	797	60.707	92.619	0.981	0.953
Gentiana.pneumonanthe.L._PA3_RUN8_GAM	PA3	RUN8	GAM	CSI	707	74.558	87.803	0.464	0.447
Gentiana.pneumonanthe.L._PA3_RUN8_RF	PA3	RUN8	RF	TSS	444	99.705	98.962	0.987	0.569
Gentiana.pneumonanthe.L._PA3_RUN8_RF	PA3	RUN8	RF	AUCroc	465	99.411	99.158	1	0.913
Gentiana.pneumonanthe.L._PA3_RUN8_RF	PA3	RUN8	RF	BOYCE	437	99.902	98.786	1	0.979
Gentiana.pneumonanthe.L._PA3_RUN8_RF	PA3	RUN8	RF	BIAS	505	97.642	99.628	0.995	0.902
Gentiana.pneumonanthe.L._PA3_RUN8_RF	PA3	RUN8	RF	CSI	495	98.428	99.55	0.963	0.473
Gentiana.pneumonanthe.L._PA3_RUN8_GBM	PA3	RUN8	GBM	TSS	535	90.766	81.774	0.725	0.696
Gentiana.pneumonanthe.L._PA3_RUN8_GBM	PA3	RUN8	GBM	AUCroc	569.5	89.293	82.694	0.926	0.903
Gentiana.pneumonanthe.L._PA3_RUN8_GBM	PA3	RUN8	GBM	BOYCE	503	91.257	80.717	0.966	0.865
Gentiana.pneumonanthe.L._PA3_RUN8_GBM	PA3	RUN8	GBM	BIAS	762	64.931	92.678	0.973	0.976
Gentiana.pneumonanthe.L._PA3_RUN8_GBM	PA3	RUN8	GBM	CSI	722	78.978	88.645	0.504	0.455
Gentiana.pneumonanthe.L._PA3_RUN8_CTA	PA3	RUN8	CTA	TSS	500	91.65	80.325	0.72	0.675
Gentiana.pneumonanthe.L._PA3_RUN8_CTA	PA3	RUN8	CTA	AUCroc	667.5	88.114	82.302	0.884	0.869
Gentiana.pneumonanthe.L._PA3_RUN8_CTA	PA3	RUN8	CTA	BOYCE	399	91.65	80.325	1	0.964
Gentiana.pneumonanthe.L._PA3_RUN8_CTA	PA3	RUN8	CTA	BIAS	777	83.104	84.456	0.389	0.49
Gentiana.pneumonanthe.L._PA3_RUN8_CTA	PA3	RUN8	CTA	CSI	707.5	84.185	84.025	0.467	0.445
Gentiana.pneumonanthe.L._PA3_RUN8_MARS	PA3	RUN8	MARS	TSS	465	90.079	79.973	0.701	0.671
Gentiana.pneumonanthe.L._PA3_RUN8_MARS	PA3	RUN8	MARS	AUCroc	522.5	88.114	81.284	0.908	0.903
Gentiana.pneumonanthe.L._PA3_RUN8_MARS	PA3	RUN8	MARS	BOYCE	429	90.668	78.955	0.995	0.945
Gentiana.pneumonanthe.L._PA3_RUN8_MARS	PA3	RUN8	MARS	BIAS	819	59.823	91.934	0.991	0.953
Gentiana.pneumonanthe.L._PA3_RUN8_MARS	PA3	RUN8	MARS	CSI	632	83.301	84.28	0.465	0.459
Gentiana.pneumonanthe.L._PA3_RUN9_GLM	PA3	RUN9	GLM	TSS	541	89.194	80.423	0.697	0.665
Gentiana.pneumonanthe.L._PA3_RUN9_GLM	PA3	RUN9	GLM	AUCroc	543.5	89.096	80.521	0.899	0.901
Gentiana.pneumonanthe.L._PA3_RUN9_GLM	PA3	RUN9	GLM	BOYCE	495	90.079	79.209	0.99	0.975
Gentiana.pneumonanthe.L._PA3_RUN9_GLM	PA3	RUN9	GLM	BIAS	820	55.599	91.719	0.977	0.98
Gentiana.pneumonanthe.L._PA3_RUN9_GLM	PA3	RUN9	GLM	CSI	647	81.925	83.849	0.453	0.453
Gentiana.pneumonanthe.L._PA3_RUN9_GAM	PA3	RUN9	GAM	TSS	498	91.552	79.033	0.706	0.68
Gentiana.pneumonanthe.L._PA3_RUN9_GAM	PA3	RUN9	GAM	AUCroc	602.5	87.328	82.028	0.911	0.909
Gentiana.pneumonanthe.L._PA3_RUN9_GAM	PA3	RUN9	GAM	BOYCE	466	92.24	78.132	0.994	0.944
Gentiana.pneumonanthe.L._PA3_RUN9_GAM	PA3	RUN9	GAM	BIAS	796	59.725	92.482	0.98	1
Gentiana.pneumonanthe.L._PA3_RUN9_GAM	PA3	RUN9	GAM	CSI	717	76.326	87.451	0.468	0.471
Gentiana.pneumonanthe.L._PA3_RUN9_RF	PA3	RUN9	RF	TSS	463	99.607	99.236	0.988	0.594
Gentiana.pneumonanthe.L._PA3_RUN9_RF	PA3	RUN9	RF	AUCroc	477	99.312	99.53	1	0.924
Gentiana.pneumonanthe.L._PA3_RUN9_RF	PA3	RUN9	RF	BOYCE	435	99.705	98.943	1	0.987
Gentiana.pneumonanthe.L._PA3_RUN9_RF	PA3	RUN9	RF	BIAS	493	98.134	99.628	1	0.925
Gentiana.pneumonanthe.L._PA3_RUN9_RF	PA3	RUN9	RF	CSI	483	98.919	99.55	0.967	0.49
Gentiana.pneumonanthe.L._PA3_RUN9_GBM	PA3	RUN9	GBM	TSS	471	92.436	79.561	0.72	0.677
Gentiana.pneumonanthe.L._PA3_RUN9_GBM	PA3	RUN9	GBM	AUCroc	617.5	88.016	83.81	0.923	0.918
Gentiana.pneumonanthe.L._PA3_RUN9_GBM	PA3	RUN9	GBM	BOYCE	586	88.998	82.811	0.969	0.78
Gentiana.pneumonanthe.L._PA3_RUN9_GBM	PA3	RUN9	GBM	BIAS	766	64.047	92.717	0.986	0.949
Gentiana.pneumonanthe.L._PA3_RUN9_GBM	PA3	RUN9	GBM	CSI	733	76.523	89.389	0.499	0.481
Gentiana.pneumonanthe.L._PA3_RUN9_CTA	PA3	RUN9	CTA	TSS	475	94.106	77.33	0.714	0.676
Gentiana.pneumonanthe.L._PA3_RUN9_CTA	PA3	RUN9	CTA	AUCroc	474	94.106	77.33	0.884	0.871
Gentiana.pneumonanthe.L._PA3_RUN9_CTA	PA3	RUN9	CTA	BOYCE	362	94.106	77.33	1	0.599
Gentiana.pneumonanthe.L._PA3_RUN9_CTA	PA3	RUN9	CTA	BIAS	793	79.666	85.376	0.47	0.506
Gentiana.pneumonanthe.L._PA3_RUN9_CTA	PA3	RUN9	CTA	CSI	715.5	80.059	85.239	0.46	0.463
Gentiana.pneumonanthe.L._PA3_RUN9_MARS	PA3	RUN9	MARS	TSS	401	91.454	78.72	0.702	0.672
Gentiana.pneumonanthe.L._PA3_RUN9_MARS	PA3	RUN9	MARS	AUCroc	532.5	87.819	81.617	0.904	0.902
Gentiana.pneumonanthe.L._PA3_RUN9_MARS	PA3	RUN9	MARS	BOYCE	407	91.356	78.837	0.989	0.909
Gentiana.pneumonanthe.L._PA3_RUN9_MARS	PA3	RUN9	MARS	BIAS	830	57.957	91.973	0.986	0.988
Gentiana.pneumonanthe.L._PA3_RUN9_MARS	PA3	RUN9	MARS	CSI	684	80.747	85.493	0.468	0.479
Gentiana.pneumonanthe.L._PA3_RUN10_GLM	PA3	RUN10	GLM	TSS	511	89.784	79.894	0.698	0.659
Gentiana.pneumonanthe.L._PA3_RUN10_GLM	PA3	RUN10	GLM	AUCroc	572.5	87.819	81.813	0.903	0.889
Gentiana.pneumonanthe.L._PA3_RUN10_GLM	PA3	RUN10	GLM	BOYCE	520	89.587	80.07	0.995	0.962
Gentiana.pneumonanthe.L._PA3_RUN10_GLM	PA3	RUN10	GLM	BIAS	819	56.778	91.464	0.999	0.949
Gentiana.pneumonanthe.L._PA3_RUN10_GLM	PA3	RUN10	GLM	CSI	617	85.167	83.164	0.461	0.429
Gentiana.pneumonanthe.L._PA3_RUN10_GAM	PA3	RUN10	GAM	TSS	468	91.552	79.131	0.707	0.656
Gentiana.pneumonanthe.L._PA3_RUN10_GAM	PA3	RUN10	GAM	AUCroc	559.5	88.703	81.441	0.915	0.893
Gentiana.pneumonanthe.L._PA3_RUN10_GAM	PA3	RUN10	GAM	BOYCE	448	92.043	78.465	0.997	0.972
Gentiana.pneumonanthe.L._PA3_RUN10_GAM	PA3	RUN10	GAM	BIAS	796	60.02	92.541	0.98	0.949
Gentiana.pneumonanthe.L._PA3_RUN10_GAM	PA3	RUN10	GAM	CSI	706	77.996	87.451	0.479	0.415
Gentiana.pneumonanthe.L._PA3_RUN10_RF	PA3	RUN10	RF	TSS	433	100	98.884	0.989	0.581
Gentiana.pneumonanthe.L._PA3_RUN10_RF	PA3	RUN10	RF	AUCroc	481	99.312	99.589	1	0.905
Gentiana.pneumonanthe.L._PA3_RUN10_RF	PA3	RUN10	RF	BOYCE	444	99.902	98.982	0.997	0.97
Gentiana.pneumonanthe.L._PA3_RUN10_RF	PA3	RUN10	RF	BIAS	503	98.428	99.745	0.997	0.949
Gentiana.pneumonanthe.L._PA3_RUN10_RF	PA3	RUN10	RF	CSI	483	99.214	99.608	0.973	0.434
Gentiana.pneumonanthe.L._PA3_RUN10_GBM	PA3	RUN10	GBM	TSS	434	93.713	78.955	0.726	0.661
Gentiana.pneumonanthe.L._PA3_RUN10_GBM	PA3	RUN10	GBM	AUCroc	602.5	87.623	84.358	0.926	0.898
Gentiana.pneumonanthe.L._PA3_RUN10_GBM	PA3	RUN10	GBM	BOYCE	545	89.587	82.263	0.97	0.871
Gentiana.pneumonanthe.L._PA3_RUN10_GBM	PA3	RUN10	GBM	BIAS	778	64.145	93.031	0.997	0.949
Gentiana.pneumonanthe.L._PA3_RUN10_GBM	PA3	RUN10	GBM	CSI	721	78.487	88.645	0.499	0.438
Gentiana.pneumonanthe.L._PA3_RUN10_CTA	PA3	RUN10	CTA	TSS	561	88.507	83.399	0.719	0.668
Gentiana.pneumonanthe.L._PA3_RUN10_CTA	PA3	RUN10	CTA	AUCroc	558.5	88.507	83.399	0.88	0.847
Gentiana.pneumonanthe.L._PA3_RUN10_CTA	PA3	RUN10	CTA	BOYCE	480	88.507	83.399	1	0.912
Gentiana.pneumonanthe.L._PA3_RUN10_CTA	PA3	RUN10	CTA	BIAS	823.5	77.505	87.197	0.583	0.529
Gentiana.pneumonanthe.L._PA3_RUN10_CTA	PA3	RUN10	CTA	CSI	712	86.051	84.554	0.485	0.442
Gentiana.pneumonanthe.L._PA3_RUN10_MARS	PA3	RUN10	MARS	TSS	429	91.061	79.679	0.707	0.662
Gentiana.pneumonanthe.L._PA3_RUN10_MARS	PA3	RUN10	MARS	AUCroc	561.5	86.935	82.929	0.91	0.889
Gentiana.pneumonanthe.L._PA3_RUN10_MARS	PA3	RUN10	MARS	BOYCE	405	91.257	78.994	0.994	0.957
Gentiana.pneumonanthe.L._PA3_RUN10_MARS	PA3	RUN10	MARS	BIAS	823	60.413	92.208	0.998	0.961
Gentiana.pneumonanthe.L._PA3_RUN10_MARS	PA3	RUN10	MARS	CSI	675	81.041	86.159	0.48	0.426
Gentiana.pneumonanthe.L._PA3_allRun_GLM	PA3	allRun	GLM	TSS	540	88.531	80.548	0.691
Gentiana.pneumonanthe.L._PA3_allRun_GLM	PA3	allRun	GLM	AUCroc	562.5	87.903	81.112	0.9
Gentiana.pneumonanthe.L._PA3_allRun_GLM	PA3	allRun	GLM	BOYCE	511	89.238	79.561	0.995
Gentiana.pneumonanthe.L._PA3_allRun_GLM	PA3	allRun	GLM	BIAS	818	56.324	91.558	0.991
Gentiana.pneumonanthe.L._PA3_allRun_GLM	PA3	allRun	GLM	CSI	616	84.446	82.96	0.456
Gentiana.pneumonanthe.L._PA3_allRun_GAM	PA3	allRun	GAM	TSS	417	92.93	76.899	0.698
Gentiana.pneumonanthe.L._PA3_allRun_GAM	PA3	allRun	GAM	AUCroc	580.5	87.353	81.691	0.911
Gentiana.pneumonanthe.L._PA3_allRun_GAM	PA3	allRun	GAM	BOYCE	439	92.145	77.635	0.998
Gentiana.pneumonanthe.L._PA3_allRun_GAM	PA3	allRun	GAM	BIAS	794	60.723	92.185	0.996
Gentiana.pneumonanthe.L._PA3_allRun_GAM	PA3	allRun	GAM	CSI	714	74.705	87.862	0.464
Gentiana.pneumonanthe.L._PA3_allRun_RF	PA3	allRun	RF	TSS	423	99.843	99.186	0.99
Gentiana.pneumonanthe.L._PA3_allRun_RF	PA3	allRun	RF	AUCroc	425	99.843	99.217	1
Gentiana.pneumonanthe.L._PA3_allRun_RF	PA3	allRun	RF	BOYCE	417	99.921	99.092	1
Gentiana.pneumonanthe.L._PA3_allRun_RF	PA3	allRun	RF	BIAS	473	98.35	99.624	0.998
Gentiana.pneumonanthe.L._PA3_allRun_RF	PA3	allRun	RF	CSI	463	98.9	99.561	0.968
Gentiana.pneumonanthe.L._PA3_allRun_GBM	PA3	allRun	GBM	TSS	424	93.401	78.168	0.716
Gentiana.pneumonanthe.L._PA3_allRun_GBM	PA3	allRun	GBM	AUCroc	607.5	87.51	83.696	0.922
Gentiana.pneumonanthe.L._PA3_allRun_GBM	PA3	allRun	GBM	BOYCE	556	89.317	82.067	0.987
Gentiana.pneumonanthe.L._PA3_allRun_GBM	PA3	allRun	GBM	BIAS	773	62.294	93.14	0.978
Gentiana.pneumonanthe.L._PA3_allRun_GBM	PA3	allRun	GBM	CSI	732	76.198	88.99	0.492
Gentiana.pneumonanthe.L._PA3_allRun_CTA	PA3	allRun	CTA	TSS	550	90.181	82.569	0.727
Gentiana.pneumonanthe.L._PA3_allRun_CTA	PA3	allRun	CTA	AUCroc	553.5	90.181	82.569	0.893
Gentiana.pneumonanthe.L._PA3_allRun_CTA	PA3	allRun	CTA	BOYCE	471	90.181	82.569	1
Gentiana.pneumonanthe.L._PA3_allRun_CTA	PA3	allRun	CTA	BIAS	839	77.848	86.343	0.537
Gentiana.pneumonanthe.L._PA3_allRun_CTA	PA3	allRun	CTA	CSI	704	87.824	83.696	0.483
Gentiana.pneumonanthe.L._PA3_allRun_MARS	PA3	allRun	MARS	TSS	475	89.317	80.063	0.694
Gentiana.pneumonanthe.L._PA3_allRun_MARS	PA3	allRun	MARS	AUCroc	563.5	86.332	82.208	0.907
Gentiana.pneumonanthe.L._PA3_allRun_MARS	PA3	allRun	MARS	BOYCE	456	89.709	79.593	0.996
Gentiana.pneumonanthe.L._PA3_allRun_MARS	PA3	allRun	MARS	BIAS	818	58.68	92.06	0.989
Gentiana.pneumonanthe.L._PA3_allRun_MARS	PA3	allRun	MARS	CSI	622	83.818	83.681	0.461
Gentiana.pneumonanthe.L._PA4_RUN1_GLM	PA4	RUN1	GLM	TSS	446	91.454	78.548	0.701	0.681
Gentiana.pneumonanthe.L._PA4_RUN1_GLM	PA4	RUN1	GLM	AUCroc	587.5	87.033	82.31	0.908	0.889
Gentiana.pneumonanthe.L._PA4_RUN1_GLM	PA4	RUN1	GLM	BOYCE	540	88.703	80.842	0.99	0.945
Gentiana.pneumonanthe.L._PA4_RUN1_GLM	PA4	RUN1	GLM	BIAS	842	53.635	93.26	0.981	0.965
Gentiana.pneumonanthe.L._PA4_RUN1_GLM	PA4	RUN1	GLM	CSI	687	78.389	86.114	0.396	0.373
Gentiana.pneumonanthe.L._PA4_RUN1_GAM	PA4	RUN1	GAM	TSS	478	91.552	79.695	0.712	0.682
Gentiana.pneumonanthe.L._PA4_RUN1_GAM	PA4	RUN1	GAM	AUCroc	561.5	88.507	82.072	0.919	0.895
Gentiana.pneumonanthe.L._PA4_RUN1_GAM	PA4	RUN1	GAM	BOYCE	466	91.65	79.234	0.996	0.983
Gentiana.pneumonanthe.L._PA4_RUN1_GAM	PA4	RUN1	GAM	BIAS	817	56.876	93.791	0.99	0.914
Gentiana.pneumonanthe.L._PA4_RUN1_GAM	PA4	RUN1	GAM	CSI	727	73.87	88.953	0.416	0.363
Gentiana.pneumonanthe.L._PA4_RUN1_RF	PA4	RUN1	RF	TSS	401	99.902	99.077	0.99	0.56
Gentiana.pneumonanthe.L._PA4_RUN1_RF	PA4	RUN1	RF	AUCroc	429	99.607	99.357	1	0.918
Gentiana.pneumonanthe.L._PA4_RUN1_RF	PA4	RUN1	RF	BOYCE	389	100	98.993	0.999	0.991
Gentiana.pneumonanthe.L._PA4_RUN1_RF	PA4	RUN1	RF	BIAS	471	97.25	99.65	0.997	0.933
Gentiana.pneumonanthe.L._PA4_RUN1_RF	PA4	RUN1	RF	CSI	441	99.214	99.441	0.955	0.426
Gentiana.pneumonanthe.L._PA4_RUN1_GBM	PA4	RUN1	GBM	TSS	536	90.472	82.296	0.728	0.687
Gentiana.pneumonanthe.L._PA4_RUN1_GBM	PA4	RUN1	GBM	AUCroc	584.5	88.703	83.639	0.929	0.903
Gentiana.pneumonanthe.L._PA4_RUN1_GBM	PA4	RUN1	GBM	BOYCE	504	91.061	81.415	0.989	0.897
Gentiana.pneumonanthe.L._PA4_RUN1_GBM	PA4	RUN1	GBM	BIAS	789	56.68	94.7	0.959	0.886
Gentiana.pneumonanthe.L._PA4_RUN1_GBM	PA4	RUN1	GBM	CSI	748	75.049	90.882	0.457	0.383
Gentiana.pneumonanthe.L._PA4_RUN1_CTA	PA4	RUN1	CTA	TSS	435	91.454	82.422	0.739	0.678
Gentiana.pneumonanthe.L._PA4_RUN1_CTA	PA4	RUN1	CTA	AUCroc	595	88.31	84.618	0.897	0.86
Gentiana.pneumonanthe.L._PA4_RUN1_CTA	PA4	RUN1	CTA	BOYCE	326	91.454	82.422	1	0.839
Gentiana.pneumonanthe.L._PA4_RUN1_CTA	PA4	RUN1	CTA	BIAS	805	48.821	94.966	0.842	0.89
Gentiana.pneumonanthe.L._PA4_RUN1_CTA	PA4	RUN1	CTA	CSI	722	86.837	85.471	0.43	0.394
Gentiana.pneumonanthe.L._PA4_RUN1_MARS	PA4	RUN1	MARS	TSS	514	88.507	82.072	0.706	0.671
Gentiana.pneumonanthe.L._PA4_RUN1_MARS	PA4	RUN1	MARS	AUCroc	516.5	88.507	82.1	0.914	0.891
Gentiana.pneumonanthe.L._PA4_RUN1_MARS	PA4	RUN1	MARS	BOYCE	472	89.686	80.786	0.998	0.982
Gentiana.pneumonanthe.L._PA4_RUN1_MARS	PA4	RUN1	MARS	BIAS	847	53.045	93.805	0.971	0.906
Gentiana.pneumonanthe.L._PA4_RUN1_MARS	PA4	RUN1	MARS	CSI	710	78.978	87.065	0.415	0.379
Gentiana.pneumonanthe.L._PA4_RUN2_GLM	PA4	RUN2	GLM	TSS	496	89.391	79.737	0.692	0.709
Gentiana.pneumonanthe.L._PA4_RUN2_GLM	PA4	RUN2	GLM	AUCroc	549.5	87.721	81.429	0.903	0.907
Gentiana.pneumonanthe.L._PA4_RUN2_GLM	PA4	RUN2	GLM	BOYCE	516	88.605	80.394	0.994	0.985
Gentiana.pneumonanthe.L._PA4_RUN2_GLM	PA4	RUN2	GLM	BIAS	835	52.652	93.162	0.985	0.969
Gentiana.pneumonanthe.L._PA4_RUN2_GLM	PA4	RUN2	GLM	CSI	689	77.112	86.407	0.395	0.396
Gentiana.pneumonanthe.L._PA4_RUN2_GAM	PA4	RUN2	GAM	TSS	448	91.945	78.213	0.701	0.706
Gentiana.pneumonanthe.L._PA4_RUN2_GAM	PA4	RUN2	GAM	AUCroc	578.5	86.837	82.562	0.913	0.916
Gentiana.pneumonanthe.L._PA4_RUN2_GAM	PA4	RUN2	GAM	BOYCE	475	90.668	79.276	0.997	0.991
Gentiana.pneumonanthe.L._PA4_RUN2_GAM	PA4	RUN2	GAM	BIAS	815	56.287	93.553	0.981	0.992
Gentiana.pneumonanthe.L._PA4_RUN2_GAM	PA4	RUN2	GAM	CSI	696	77.8	87.051	0.409	0.398
Gentiana.pneumonanthe.L._PA4_RUN2_RF	PA4	RUN2	RF	TSS	388	100	99.105	0.991	0.591
Gentiana.pneumonanthe.L._PA4_RUN2_RF	PA4	RUN2	RF	AUCroc	421	99.705	99.343	1	0.926
Gentiana.pneumonanthe.L._PA4_RUN2_RF	PA4	RUN2	RF	BOYCE	395	99.902	99.133	0.998	0.987
Gentiana.pneumonanthe.L._PA4_RUN2_RF	PA4	RUN2	RF	BIAS	468	97.839	99.72	0.999	0.851
Gentiana.pneumonanthe.L._PA4_RUN2_RF	PA4	RUN2	RF	CSI	448	98.723	99.594	0.963	0.461
Gentiana.pneumonanthe.L._PA4_RUN2_GBM	PA4	RUN2	GBM	TSS	390	94.499	77.612	0.721	0.717
Gentiana.pneumonanthe.L._PA4_RUN2_GBM	PA4	RUN2	GBM	AUCroc	588.5	87.721	83.709	0.926	0.919
Gentiana.pneumonanthe.L._PA4_RUN2_GBM	PA4	RUN2	GBM	BOYCE	417	93.615	78.311	0.986	0.971
Gentiana.pneumonanthe.L._PA4_RUN2_GBM	PA4	RUN2	GBM	BIAS	779	59.725	93.791	0.95	0.957
Gentiana.pneumonanthe.L._PA4_RUN2_GBM	PA4	RUN2	GBM	CSI	746	75.54	89.624	0.437	0.402
Gentiana.pneumonanthe.L._PA4_RUN2_CTA	PA4	RUN2	CTA	TSS	571	90.373	83.247	0.736	0.699
Gentiana.pneumonanthe.L._PA4_RUN2_CTA	PA4	RUN2	CTA	AUCroc	568	90.373	83.247	0.901	0.889
Gentiana.pneumonanthe.L._PA4_RUN2_CTA	PA4	RUN2	CTA	BOYCE	500	90.373	83.247	1	0.966
Gentiana.pneumonanthe.L._PA4_RUN2_CTA	PA4	RUN2	CTA	BIAS	848	77.898	86.967	0.306	0.282
Gentiana.pneumonanthe.L._PA4_RUN2_CTA	PA4	RUN2	CTA	CSI	763	86.64	84.813	0.419	0.417
Gentiana.pneumonanthe.L._PA4_RUN2_MARS	PA4	RUN2	MARS	TSS	458	89.391	80.017	0.694	0.708
Gentiana.pneumonanthe.L._PA4_RUN2_MARS	PA4	RUN2	MARS	AUCroc	524.5	87.426	81.807	0.91	0.913
Gentiana.pneumonanthe.L._PA4_RUN2_MARS	PA4	RUN2	MARS	BOYCE	476	88.703	80.45	0.998	0.974
Gentiana.pneumonanthe.L._PA4_RUN2_MARS	PA4	RUN2	MARS	BIAS	841	53.438	93.833	0.973	0.957
Gentiana.pneumonanthe.L._PA4_RUN2_MARS	PA4	RUN2	MARS	CSI	704	77.701	86.785	0.403	0.402
Gentiana.pneumonanthe.L._PA4_RUN3_GLM	PA4	RUN3	GLM	TSS	448	91.257	78.618	0.699	0.699
Gentiana.pneumonanthe.L._PA4_RUN3_GLM	PA4	RUN3	GLM	AUCroc	555.5	88.016	81.625	0.905	0.901
Gentiana.pneumonanthe.L._PA4_RUN3_GLM	PA4	RUN3	GLM	BOYCE	473	90.472	79.304	0.991	0.982
Gentiana.pneumonanthe.L._PA4_RUN3_GLM	PA4	RUN3	GLM	BIAS	846	50.884	93.539	0.973	0.882
Gentiana.pneumonanthe.L._PA4_RUN3_GLM	PA4	RUN3	GLM	CSI	690	76.719	86.449	0.392	0.387
Gentiana.pneumonanthe.L._PA4_RUN3_GAM	PA4	RUN3	GAM	TSS	429	92.338	78.227	0.706	0.688
Gentiana.pneumonanthe.L._PA4_RUN3_GAM	PA4	RUN3	GAM	AUCroc	591.5	86.739	82.897	0.915	0.909
Gentiana.pneumonanthe.L._PA4_RUN3_GAM	PA4	RUN3	GAM	BOYCE	458	91.061	79.108	0.997	0.983
Gentiana.pneumonanthe.L._PA4_RUN3_GAM	PA4	RUN3	GAM	BIAS	817	55.599	93.777	0.997	0.878
Gentiana.pneumonanthe.L._PA4_RUN3_GAM	PA4	RUN3	GAM	CSI	707	77.603	87.47	0.412	0.386
Gentiana.pneumonanthe.L._PA4_RUN3_RF	PA4	RUN3	RF	TSS	391	99.902	99.077	0.99	0.522
Gentiana.pneumonanthe.L._PA4_RUN3_RF	PA4	RUN3	RF	AUCroc	442	99.312	99.608	1	0.918
Gentiana.pneumonanthe.L._PA4_RUN3_RF	PA4	RUN3	RF	BOYCE	398	99.705	99.189	0.998	0.969
Gentiana.pneumonanthe.L._PA4_RUN3_RF	PA4	RUN3	RF	BIAS	471	97.839	99.748	0.996	0.745
Gentiana.pneumonanthe.L._PA4_RUN3_RF	PA4	RUN3	RF	CSI	451	98.919	99.678	0.967	0.389
Gentiana.pneumonanthe.L._PA4_RUN3_GBM	PA4	RUN3	GBM	TSS	377	94.499	78.045	0.727	0.699
Gentiana.pneumonanthe.L._PA4_RUN3_GBM	PA4	RUN3	GBM	AUCroc	640.5	86.739	85.107	0.927	0.916
Gentiana.pneumonanthe.L._PA4_RUN3_GBM	PA4	RUN3	GBM	BOYCE	443	92.927	79.513	0.989	0.873
Gentiana.pneumonanthe.L._PA4_RUN3_GBM	PA4	RUN3	GBM	BIAS	775	59.332	93.875	0.956	0.984
Gentiana.pneumonanthe.L._PA4_RUN3_GBM	PA4	RUN3	GBM	CSI	759	69.253	91.735	0.44	0.403
Gentiana.pneumonanthe.L._PA4_RUN3_CTA	PA4	RUN3	CTA	TSS	528	93.811	82.254	0.761	0.665
Gentiana.pneumonanthe.L._PA4_RUN3_CTA	PA4	RUN3	CTA	AUCroc	737.5	92.829	82.632	0.912	0.885
Gentiana.pneumonanthe.L._PA4_RUN3_CTA	PA4	RUN3	CTA	BOYCE	374	93.811	82.254	1	0.876
Gentiana.pneumonanthe.L._PA4_RUN3_CTA	PA4	RUN3	CTA	BIAS	782	54.519	93.707	0.987	0.855
Gentiana.pneumonanthe.L._PA4_RUN3_CTA	PA4	RUN3	CTA	CSI	735	92.829	82.632	0.418	0.372
Gentiana.pneumonanthe.L._PA4_RUN3_MARS	PA4	RUN3	MARS	TSS	374	92.043	78.59	0.707	0.687
Gentiana.pneumonanthe.L._PA4_RUN3_MARS	PA4	RUN3	MARS	AUCroc	529	87.525	82.464	0.909	0.903
Gentiana.pneumonanthe.L._PA4_RUN3_MARS	PA4	RUN3	MARS	BOYCE	400	91.257	79.248	0.994	0.97
Gentiana.pneumonanthe.L._PA4_RUN3_MARS	PA4	RUN3	MARS	BIAS	839	56.287	93.344	0.961	0.984
Gentiana.pneumonanthe.L._PA4_RUN3_MARS	PA4	RUN3	MARS	CSI	655	82.417	85.317	0.406	0.406
Gentiana.pneumonanthe.L._PA4_RUN4_GLM	PA4	RUN4	GLM	TSS	553	88.605	80.996	0.696	0.703
Gentiana.pneumonanthe.L._PA4_RUN4_GLM	PA4	RUN4	GLM	AUCroc	568.5	87.917	81.527	0.904	0.903
Gentiana.pneumonanthe.L._PA4_RUN4_GLM	PA4	RUN4	GLM	BOYCE	506	89.489	79.695	0.992	0.98
Gentiana.pneumonanthe.L._PA4_RUN4_GLM	PA4	RUN4	GLM	BIAS	843	50.196	93.525	0.963	0.925
Gentiana.pneumonanthe.L._PA4_RUN4_GLM	PA4	RUN4	GLM	CSI	688	78.585	85.848	0.394	0.389
Gentiana.pneumonanthe.L._PA4_RUN4_GAM	PA4	RUN4	GAM	TSS	508	90.373	80.185	0.705	0.699
Gentiana.pneumonanthe.L._PA4_RUN4_GAM	PA4	RUN4	GAM	AUCroc	513.5	90.275	80.38	0.915	0.909
Gentiana.pneumonanthe.L._PA4_RUN4_GAM	PA4	RUN4	GAM	BOYCE	466	91.454	78.842	0.995	0.982
Gentiana.pneumonanthe.L._PA4_RUN4_GAM	PA4	RUN4	GAM	BIAS	816	56.876	93.679	0.979	0.918
Gentiana.pneumonanthe.L._PA4_RUN4_GAM	PA4	RUN4	GAM	CSI	697	77.701	86.869	0.404	0.4
Gentiana.pneumonanthe.L._PA4_RUN4_RF	PA4	RUN4	RF	TSS	422	99.804	99.455	0.992	0.543
Gentiana.pneumonanthe.L._PA4_RUN4_RF	PA4	RUN4	RF	AUCroc	429	99.804	99.511	1	0.921
Gentiana.pneumonanthe.L._PA4_RUN4_RF	PA4	RUN4	RF	BOYCE	390	99.902	99.175	0.984	0.973
Gentiana.pneumonanthe.L._PA4_RUN4_RF	PA4	RUN4	RF	BIAS	462	98.035	99.664	0.996	0.78
Gentiana.pneumonanthe.L._PA4_RUN4_RF	PA4	RUN4	RF	CSI	432	99.411	99.539	0.962	0.445
Gentiana.pneumonanthe.L._PA4_RUN4_GBM	PA4	RUN4	GBM	TSS	512	91.552	80.59	0.721	0.705
Gentiana.pneumonanthe.L._PA4_RUN4_GBM	PA4	RUN4	GBM	AUCroc	604.5	87.721	84.086	0.927	0.915
Gentiana.pneumonanthe.L._PA4_RUN4_GBM	PA4	RUN4	GBM	BOYCE	541	90.079	81.639	0.988	0.955
Gentiana.pneumonanthe.L._PA4_RUN4_GBM	PA4	RUN4	GBM	BIAS	782	57.171	94.518	0.975	0.937
Gentiana.pneumonanthe.L._PA4_RUN4_GBM	PA4	RUN4	GBM	CSI	749	73.084	90.561	0.441	0.417
Gentiana.pneumonanthe.L._PA4_RUN4_CTA	PA4	RUN4	CTA	TSS	554	92.24	82.939	0.752	0.705
Gentiana.pneumonanthe.L._PA4_RUN4_CTA	PA4	RUN4	CTA	AUCroc	690	90.472	83.89	0.901	0.881
Gentiana.pneumonanthe.L._PA4_RUN4_CTA	PA4	RUN4	CTA	BOYCE	499	92.24	82.939	1	0.873
Gentiana.pneumonanthe.L._PA4_RUN4_CTA	PA4	RUN4	CTA	BIAS	850	79.47	86.505	0.257	0.341
Gentiana.pneumonanthe.L._PA4_RUN4_CTA	PA4	RUN4	CTA	CSI	759.5	89.784	84.142	0.425	0.416
Gentiana.pneumonanthe.L._PA4_RUN4_MARS	PA4	RUN4	MARS	TSS	404	91.061	78.744	0.698	0.701
Gentiana.pneumonanthe.L._PA4_RUN4_MARS	PA4	RUN4	MARS	AUCroc	553.5	86.739	82.072	0.911	0.905
Gentiana.pneumonanthe.L._PA4_RUN4_MARS	PA4	RUN4	MARS	BOYCE	427	90.177	79.346	0.991	0.991
Gentiana.pneumonanthe.L._PA4_RUN4_MARS	PA4	RUN4	MARS	BIAS	843	55.697	93.931	0.989	0.843
Gentiana.pneumonanthe.L._PA4_RUN4_MARS	PA4	RUN4	MARS	CSI	717	76.916	86.981	0.401	0.386
Gentiana.pneumonanthe.L._PA4_RUN5_GLM	PA4	RUN5	GLM	TSS	428	91.749	77.821	0.696	0.706
Gentiana.pneumonanthe.L._PA4_RUN5_GLM	PA4	RUN5	GLM	AUCroc	564.5	87.525	81.737	0.903	0.906
Gentiana.pneumonanthe.L._PA4_RUN5_GLM	PA4	RUN5	GLM	BOYCE	464	90.373	78.954	0.997	0.968
Gentiana.pneumonanthe.L._PA4_RUN5_GLM	PA4	RUN5	GLM	BIAS	846	50.295	93.455	0.969	0.925
Gentiana.pneumonanthe.L._PA4_RUN5_GLM	PA4	RUN5	GLM	CSI	710	75.049	87.009	0.394	0.383
Gentiana.pneumonanthe.L._PA4_RUN5_GAM	PA4	RUN5	GAM	TSS	448	91.65	78.493	0.701	0.696
Gentiana.pneumonanthe.L._PA4_RUN5_GAM	PA4	RUN5	GAM	AUCroc	602.5	85.855	83.303	0.914	0.916
Gentiana.pneumonanthe.L._PA4_RUN5_GAM	PA4	RUN5	GAM	BOYCE	458	91.061	78.828	0.996	0.961
Gentiana.pneumonanthe.L._PA4_RUN5_GAM	PA4	RUN5	GAM	BIAS	817	55.697	93.651	0.989	0.925
Gentiana.pneumonanthe.L._PA4_RUN5_GAM	PA4	RUN5	GAM	CSI	737	73.281	88.967	0.412	0.407
Gentiana.pneumonanthe.L._PA4_RUN5_RF	PA4	RUN5	RF	TSS	417	99.902	99.427	0.993	0.593
Gentiana.pneumonanthe.L._PA4_RUN5_RF	PA4	RUN5	RF	AUCroc	417	99.902	99.427	1	0.925
Gentiana.pneumonanthe.L._PA4_RUN5_RF	PA4	RUN5	RF	BOYCE	394	100	99.189	0.997	0.944
Gentiana.pneumonanthe.L._PA4_RUN5_RF	PA4	RUN5	RF	BIAS	466	97.642	99.692	1	0.914
Gentiana.pneumonanthe.L._PA4_RUN5_RF	PA4	RUN5	RF	CSI	446	99.214	99.58	0.963	0.448
Gentiana.pneumonanthe.L._PA4_RUN5_GBM	PA4	RUN5	GBM	TSS	488	91.749	80.45	0.722	0.714
Gentiana.pneumonanthe.L._PA4_RUN5_GBM	PA4	RUN5	GBM	AUCroc	584.5	88.016	83.555	0.925	0.918
Gentiana.pneumonanthe.L._PA4_RUN5_GBM	PA4	RUN5	GBM	BOYCE	468	92.338	79.751	0.998	0.927
Gentiana.pneumonanthe.L._PA4_RUN5_GBM	PA4	RUN5	GBM	BIAS	786	55.403	94.56	0.954	0.953
Gentiana.pneumonanthe.L._PA4_RUN5_GBM	PA4	RUN5	GBM	CSI	762	72.593	90.589	0.436	0.402
Gentiana.pneumonanthe.L._PA4_RUN5_CTA	PA4	RUN5	CTA	TSS	523	88.703	82.59	0.713	0.697
Gentiana.pneumonanthe.L._PA4_RUN5_CTA	PA4	RUN5	CTA	AUCroc	522	88.703	82.59	0.88	0.875
Gentiana.pneumonanthe.L._PA4_RUN5_CTA	PA4	RUN5	CTA	BOYCE	496	88.703	82.59	1	0.818
Gentiana.pneumonanthe.L._PA4_RUN5_CTA	PA4	RUN5	CTA	BIAS	832	76.719	87.247	0.337	0.231
Gentiana.pneumonanthe.L._PA4_RUN5_CTA	PA4	RUN5	CTA	CSI	696	84.774	85.289	0.417	0.406
Gentiana.pneumonanthe.L._PA4_RUN5_MARS	PA4	RUN5	MARS	TSS	404	90.864	79.024	0.699	0.703
Gentiana.pneumonanthe.L._PA4_RUN5_MARS	PA4	RUN5	MARS	AUCroc	476.5	88.802	81.01	0.911	0.91
Gentiana.pneumonanthe.L._PA4_RUN5_MARS	PA4	RUN5	MARS	BOYCE	427	90.275	79.611	0.996	0.981
Gentiana.pneumonanthe.L._PA4_RUN5_MARS	PA4	RUN5	MARS	BIAS	846	54.715	93.861	0.991	0.91
Gentiana.pneumonanthe.L._PA4_RUN5_MARS	PA4	RUN5	MARS	CSI	768	72.397	88.827	0.405	0.39
Gentiana.pneumonanthe.L._PA4_RUN6_GLM	PA4	RUN6	GLM	TSS	455	90.864	78.465	0.694	0.698
Gentiana.pneumonanthe.L._PA4_RUN6_GLM	PA4	RUN6	GLM	AUCroc	564.5	87.819	81.555	0.905	0.897
Gentiana.pneumonanthe.L._PA4_RUN6_GLM	PA4	RUN6	GLM	BOYCE	522	88.9	80.157	0.991	0.948
Gentiana.pneumonanthe.L._PA4_RUN6_GLM	PA4	RUN6	GLM	BIAS	841	52.063	93.4	0.994	1
Gentiana.pneumonanthe.L._PA4_RUN6_GLM	PA4	RUN6	GLM	CSI	706	75.049	86.841	0.391	0.394
Gentiana.pneumonanthe.L._PA4_RUN6_GAM	PA4	RUN6	GAM	TSS	496	90.963	79.387	0.704	0.7
Gentiana.pneumonanthe.L._PA4_RUN6_GAM	PA4	RUN6	GAM	AUCroc	554	88.605	81.443	0.916	0.906
Gentiana.pneumonanthe.L._PA4_RUN6_GAM	PA4	RUN6	GAM	BOYCE	482	91.257	78.814	0.995	0.974
Gentiana.pneumonanthe.L._PA4_RUN6_GAM	PA4	RUN6	GAM	BIAS	813	57.269	93.735	0.98	0.976
Gentiana.pneumonanthe.L._PA4_RUN6_GAM	PA4	RUN6	GAM	CSI	704	77.21	87.47	0.411	0.399
Gentiana.pneumonanthe.L._PA4_RUN6_RF	PA4	RUN6	RF	TSS	392	100	99.119	0.991	0.536
Gentiana.pneumonanthe.L._PA4_RUN6_RF	PA4	RUN6	RF	AUCroc	415	99.607	99.329	1	0.921
Gentiana.pneumonanthe.L._PA4_RUN6_RF	PA4	RUN6	RF	BOYCE	381	100	98.993	0.995	0.976
Gentiana.pneumonanthe.L._PA4_RUN6_RF	PA4	RUN6	RF	BIAS	463	97.839	99.706	0.999	0.816
Gentiana.pneumonanthe.L._PA4_RUN6_RF	PA4	RUN6	RF	CSI	433	99.116	99.525	0.959	0.43
Gentiana.pneumonanthe.L._PA4_RUN6_GBM	PA4	RUN6	GBM	TSS	520	91.257	81.163	0.726	0.705
Gentiana.pneumonanthe.L._PA4_RUN6_GBM	PA4	RUN6	GBM	AUCroc	602.5	87.623	84.1	0.928	0.91
Gentiana.pneumonanthe.L._PA4_RUN6_GBM	PA4	RUN6	GBM	BOYCE	490	92.043	80.059	0.984	0.881
Gentiana.pneumonanthe.L._PA4_RUN6_GBM	PA4	RUN6	GBM	BIAS	781	59.332	94.183	0.987	0.996
Gentiana.pneumonanthe.L._PA4_RUN6_GBM	PA4	RUN6	GBM	CSI	724	77.8	89.232	0.445	0.401
Gentiana.pneumonanthe.L._PA4_RUN6_CTA	PA4	RUN6	CTA	TSS	404	92.534	77.57	0.701	0.685
Gentiana.pneumonanthe.L._PA4_RUN6_CTA	PA4	RUN6	CTA	AUCroc	404	92.534	77.57	0.878	0.871
Gentiana.pneumonanthe.L._PA4_RUN6_CTA	PA4	RUN6	CTA	BOYCE	220	92.534	77.57	1	1
Gentiana.pneumonanthe.L._PA4_RUN6_CTA	PA4	RUN6	CTA	BIAS	739	76.523	87.093	0.328	0.329
Gentiana.pneumonanthe.L._PA4_RUN6_CTA	PA4	RUN6	CTA	CSI	739	76.523	87.093	0.401	0.41
Gentiana.pneumonanthe.L._PA4_RUN6_MARS	PA4	RUN6	MARS	TSS	438	90.079	79.499	0.696	0.704
Gentiana.pneumonanthe.L._PA4_RUN6_MARS	PA4	RUN6	MARS	AUCroc	549	87.328	82.268	0.912	0.903
Gentiana.pneumonanthe.L._PA4_RUN6_MARS	PA4	RUN6	MARS	BOYCE	511	88.016	81.303	0.996	0.98
Gentiana.pneumonanthe.L._PA4_RUN6_MARS	PA4	RUN6	MARS	BIAS	843	53.635	93.903	0.972	0.984
Gentiana.pneumonanthe.L._PA4_RUN6_MARS	PA4	RUN6	MARS	CSI	764	70.039	89.47	0.402	0.398
Gentiana.pneumonanthe.L._PA4_RUN7_GLM	PA4	RUN7	GLM	TSS	553	88.31	80.94	0.693	0.704
Gentiana.pneumonanthe.L._PA4_RUN7_GLM	PA4	RUN7	GLM	AUCroc	558.5	88.31	81.08	0.902	0.909
Gentiana.pneumonanthe.L._PA4_RUN7_GLM	PA4	RUN7	GLM	BOYCE	506	88.998	79.751	0.99	0.984
Gentiana.pneumonanthe.L._PA4_RUN7_GLM	PA4	RUN7	GLM	BIAS	834	52.849	93.022	0.974	0.969
Gentiana.pneumonanthe.L._PA4_RUN7_GLM	PA4	RUN7	GLM	CSI	689	77.407	85.988	0.392	0.413
Gentiana.pneumonanthe.L._PA4_RUN7_GAM	PA4	RUN7	GAM	TSS	449	92.043	78.311	0.703	0.706
Gentiana.pneumonanthe.L._PA4_RUN7_GAM	PA4	RUN7	GAM	AUCroc	559.5	87.819	81.471	0.914	0.915
Gentiana.pneumonanthe.L._PA4_RUN7_GAM	PA4	RUN7	GAM	BOYCE	476	91.159	79.108	0.994	0.957
Gentiana.pneumonanthe.L._PA4_RUN7_GAM	PA4	RUN7	GAM	BIAS	818	57.269	93.721	0.974	0.949
Gentiana.pneumonanthe.L._PA4_RUN7_GAM	PA4	RUN7	GAM	CSI	738	71.218	89.512	0.409	0.394
Gentiana.pneumonanthe.L._PA4_RUN7_RF	PA4	RUN7	RF	TSS	412	99.705	99.329	0.991	0.554
Gentiana.pneumonanthe.L._PA4_RUN7_RF	PA4	RUN7	RF	AUCroc	417	99.705	99.385	1	0.923
Gentiana.pneumonanthe.L._PA4_RUN7_RF	PA4	RUN7	RF	BOYCE	390	99.902	99.063	0.999	0.972
Gentiana.pneumonanthe.L._PA4_RUN7_RF	PA4	RUN7	RF	BIAS	462	98.035	99.72	0.997	0.839
Gentiana.pneumonanthe.L._PA4_RUN7_RF	PA4	RUN7	RF	CSI	442	99.214	99.608	0.965	0.426
Gentiana.pneumonanthe.L._PA4_RUN7_GBM	PA4	RUN7	GBM	TSS	400	94.99	77.346	0.724	0.711
Gentiana.pneumonanthe.L._PA4_RUN7_GBM	PA4	RUN7	GBM	AUCroc	631.5	86.248	84.618	0.927	0.921
Gentiana.pneumonanthe.L._PA4_RUN7_GBM	PA4	RUN7	GBM	BOYCE	383	95.383	76.87	0.978	0.93
Gentiana.pneumonanthe.L._PA4_RUN7_GBM	PA4	RUN7	GBM	BIAS	782	59.136	94.141	0.99	0.957
Gentiana.pneumonanthe.L._PA4_RUN7_GBM	PA4	RUN7	GBM	CSI	758	67.78	92.407	0.442	0.42
Gentiana.pneumonanthe.L._PA4_RUN7_CTA	PA4	RUN7	CTA	TSS	490.5	93.811	78.017	0.718	0.703
Gentiana.pneumonanthe.L._PA4_RUN7_CTA	PA4	RUN7	CTA	AUCroc	488.5	93.811	78.017	0.888	0.884
Gentiana.pneumonanthe.L._PA4_RUN7_CTA	PA4	RUN7	CTA	BOYCE	372	93.811	78.017	1	0.602
Gentiana.pneumonanthe.L._PA4_RUN7_CTA	PA4	RUN7	CTA	BIAS	835	77.308	86.743	0.296	0.318
Gentiana.pneumonanthe.L._PA4_RUN7_CTA	PA4	RUN7	CTA	CSI	756.5	78.193	86.547	0.402	0.414
Gentiana.pneumonanthe.L._PA4_RUN7_MARS	PA4	RUN7	MARS	TSS	457	89.784	79.863	0.697	0.703
Gentiana.pneumonanthe.L._PA4_RUN7_MARS	PA4	RUN7	MARS	AUCroc	538.5	87.525	81.583	0.91	0.909
Gentiana.pneumonanthe.L._PA4_RUN7_MARS	PA4	RUN7	MARS	BOYCE	422	90.275	79.052	0.995	0.979
Gentiana.pneumonanthe.L._PA4_RUN7_MARS	PA4	RUN7	MARS	BIAS	840	55.01	93.945	0.988	0.961
Gentiana.pneumonanthe.L._PA4_RUN7_MARS	PA4	RUN7	MARS	CSI	772	68.369	89.917	0.4	0.395
Gentiana.pneumonanthe.L._PA4_RUN8_GLM	PA4	RUN8	GLM	TSS	559	87.721	81.625	0.693	0.712
Gentiana.pneumonanthe.L._PA4_RUN8_GLM	PA4	RUN8	GLM	AUCroc	557.5	87.917	81.611	0.904	0.907
Gentiana.pneumonanthe.L._PA4_RUN8_GLM	PA4	RUN8	GLM	BOYCE	520	88.703	80.45	0.994	0.949
Gentiana.pneumonanthe.L._PA4_RUN8_GLM	PA4	RUN8	GLM	BIAS	838	51.179	93.386	0.986	0.976
Gentiana.pneumonanthe.L._PA4_RUN8_GLM	PA4	RUN8	GLM	CSI	704	75.737	86.981	0.397	0.363
Gentiana.pneumonanthe.L._PA4_RUN8_GAM	PA4	RUN8	GAM	TSS	468	90.57	79.653	0.703	0.698
Gentiana.pneumonanthe.L._PA4_RUN8_GAM	PA4	RUN8	GAM	AUCroc	564.5	87.426	82.422	0.915	0.91
Gentiana.pneumonanthe.L._PA4_RUN8_GAM	PA4	RUN8	GAM	BOYCE	458	90.766	79.178	0.998	0.984
Gentiana.pneumonanthe.L._PA4_RUN8_GAM	PA4	RUN8	GAM	BIAS	817	56.582	93.917	1	0.949
Gentiana.pneumonanthe.L._PA4_RUN8_GAM	PA4	RUN8	GAM	CSI	687	79.862	86.603	0.411	0.385
Gentiana.pneumonanthe.L._PA4_RUN8_RF	PA4	RUN8	RF	TSS	398	99.902	99.175	0.99	0.584
Gentiana.pneumonanthe.L._PA4_RUN8_RF	PA4	RUN8	RF	AUCroc	430	99.509	99.441	1	0.925
Gentiana.pneumonanthe.L._PA4_RUN8_RF	PA4	RUN8	RF	BOYCE	395	99.902	99.105	0.996	0.972
Gentiana.pneumonanthe.L._PA4_RUN8_RF	PA4	RUN8	RF	BIAS	468	97.544	99.608	0.995	0.871
Gentiana.pneumonanthe.L._PA4_RUN8_RF	PA4	RUN8	RF	CSI	438	99.214	99.497	0.958	0.448
Gentiana.pneumonanthe.L._PA4_RUN8_GBM	PA4	RUN8	GBM	TSS	462	92.534	79.653	0.722	0.712
Gentiana.pneumonanthe.L._PA4_RUN8_GBM	PA4	RUN8	GBM	AUCroc	601.5	87.23	84.114	0.926	0.914
Gentiana.pneumonanthe.L._PA4_RUN8_GBM	PA4	RUN8	GBM	BOYCE	438	93.026	78.996	0.991	0.951
Gentiana.pneumonanthe.L._PA4_RUN8_GBM	PA4	RUN8	GBM	BIAS	778	59.823	93.917	0.965	0.996
Gentiana.pneumonanthe.L._PA4_RUN8_GBM	PA4	RUN8	GBM	CSI	753	73.772	90.449	0.442	0.39
Gentiana.pneumonanthe.L._PA4_RUN8_CTA	PA4	RUN8	CTA	TSS	572	91.061	78.688	0.697	0.711
Gentiana.pneumonanthe.L._PA4_RUN8_CTA	PA4	RUN8	CTA	AUCroc	570.5	91.061	78.688	0.863	0.867
Gentiana.pneumonanthe.L._PA4_RUN8_CTA	PA4	RUN8	CTA	BOYCE	372	91.061	78.688	1	1
Gentiana.pneumonanthe.L._PA4_RUN8_CTA	PA4	RUN8	CTA	BIAS	850.5	2.554	99.678	0.048	0.063
Gentiana.pneumonanthe.L._PA4_RUN8_CTA	PA4	RUN8	CTA	CSI	572	91.061	78.688	0.365	0.369
Gentiana.pneumonanthe.L._PA4_RUN8_MARS	PA4	RUN8	MARS	TSS	488	88.409	81.08	0.694	0.701
Gentiana.pneumonanthe.L._PA4_RUN8_MARS	PA4	RUN8	MARS	AUCroc	495.5	88.31	81.191	0.911	0.91
Gentiana.pneumonanthe.L._PA4_RUN8_MARS	PA4	RUN8	MARS	BOYCE	459	88.9	80.268	0.995	0.988
Gentiana.pneumonanthe.L._PA4_RUN8_MARS	PA4	RUN8	MARS	BIAS	842	55.501	93.917	0.99	0.984
Gentiana.pneumonanthe.L._PA4_RUN8_MARS	PA4	RUN8	MARS	CSI	753	71.807	88.841	0.403	0.381
Gentiana.pneumonanthe.L._PA4_RUN9_GLM	PA4	RUN9	GLM	TSS	486	90.373	79.443	0.698	0.693
Gentiana.pneumonanthe.L._PA4_RUN9_GLM	PA4	RUN9	GLM	AUCroc	555.5	88.114	81.401	0.903	0.906
Gentiana.pneumonanthe.L._PA4_RUN9_GLM	PA4	RUN9	GLM	BOYCE	490	90.079	79.527	0.993	0.967
Gentiana.pneumonanthe.L._PA4_RUN9_GLM	PA4	RUN9	GLM	BIAS	846	50.982	93.372	0.979	0.906
Gentiana.pneumonanthe.L._PA4_RUN9_GLM	PA4	RUN9	GLM	CSI	690	77.014	86.058	0.39	0.405
Gentiana.pneumonanthe.L._PA4_RUN9_GAM	PA4	RUN9	GAM	TSS	507	90.275	80.324	0.706	0.696
Gentiana.pneumonanthe.L._PA4_RUN9_GAM	PA4	RUN9	GAM	AUCroc	511.5	90.275	80.422	0.914	0.913
Gentiana.pneumonanthe.L._PA4_RUN9_GAM	PA4	RUN9	GAM	BOYCE	474	90.864	79.29	0.997	0.987
Gentiana.pneumonanthe.L._PA4_RUN9_GAM	PA4	RUN9	GAM	BIAS	825	54.028	94.015	0.971	0.914
Gentiana.pneumonanthe.L._PA4_RUN9_GAM	PA4	RUN9	GAM	CSI	716	75.246	87.82	0.405	0.416
Gentiana.pneumonanthe.L._PA4_RUN9_RF	PA4	RUN9	RF	TSS	403	99.705	99.315	0.99	0.556
Gentiana.pneumonanthe.L._PA4_RUN9_RF	PA4	RUN9	RF	AUCroc	405	99.705	99.343	1	0.919
Gentiana.pneumonanthe.L._PA4_RUN9_RF	PA4	RUN9	RF	BOYCE	391	99.804	99.175	0.999	0.978
Gentiana.pneumonanthe.L._PA4_RUN9_RF	PA4	RUN9	RF	BIAS	464	97.839	99.72	0.999	0.886
Gentiana.pneumonanthe.L._PA4_RUN9_RF	PA4	RUN9	RF	CSI	433	99.214	99.566	0.963	0.437
Gentiana.pneumonanthe.L._PA4_RUN9_GBM	PA4	RUN9	GBM	TSS	397	94.794	77.975	0.727	0.705
Gentiana.pneumonanthe.L._PA4_RUN9_GBM	PA4	RUN9	GBM	AUCroc	609	88.016	83.429	0.927	0.915
Gentiana.pneumonanthe.L._PA4_RUN9_GBM	PA4	RUN9	GBM	BOYCE	569	88.998	82.506	0.967	0.926
Gentiana.pneumonanthe.L._PA4_RUN9_GBM	PA4	RUN9	GBM	BIAS	780	56.68	94.504	0.968	0.918
Gentiana.pneumonanthe.L._PA4_RUN9_GBM	PA4	RUN9	GBM	CSI	756	69.057	91.735	0.437	0.411
Gentiana.pneumonanthe.L._PA4_RUN9_CTA	PA4	RUN9	CTA	TSS	532	92.829	80.702	0.735	0.686
Gentiana.pneumonanthe.L._PA4_RUN9_CTA	PA4	RUN9	CTA	AUCroc	689.5	92.043	81.108	0.905	0.885
Gentiana.pneumonanthe.L._PA4_RUN9_CTA	PA4	RUN9	CTA	BOYCE	448	92.829	80.702	1	0.781
Gentiana.pneumonanthe.L._PA4_RUN9_CTA	PA4	RUN9	CTA	BIAS	766	51.572	94.197	0.923	0.875
Gentiana.pneumonanthe.L._PA4_RUN9_CTA	PA4	RUN9	CTA	CSI	727	90.963	81.527	0.396	0.374
Gentiana.pneumonanthe.L._PA4_RUN9_MARS	PA4	RUN9	MARS	TSS	446	90.275	79.569	0.698	0.707
Gentiana.pneumonanthe.L._PA4_RUN9_MARS	PA4	RUN9	MARS	AUCroc	542.5	87.426	81.765	0.909	0.91
Gentiana.pneumonanthe.L._PA4_RUN9_MARS	PA4	RUN9	MARS	BOYCE	447	90.275	79.597	0.994	0.976
Gentiana.pneumonanthe.L._PA4_RUN9_MARS	PA4	RUN9	MARS	BIAS	836	55.599	93.469	0.979	0.961
Gentiana.pneumonanthe.L._PA4_RUN9_MARS	PA4	RUN9	MARS	CSI	690	78.291	86.03	0.395	0.393
Gentiana.pneumonanthe.L._PA4_RUN10_GLM	PA4	RUN10	GLM	TSS	558	88.016	81.233	0.692	0.713
Gentiana.pneumonanthe.L._PA4_RUN10_GLM	PA4	RUN10	GLM	AUCroc	559.5	87.917	81.317	0.9	0.916
Gentiana.pneumonanthe.L._PA4_RUN10_GLM	PA4	RUN10	GLM	BOYCE	520	88.998	80.017	0.995	0.984
Gentiana.pneumonanthe.L._PA4_RUN10_GLM	PA4	RUN10	GLM	BIAS	831	51.473	93.064	0.989	0.992
Gentiana.pneumonanthe.L._PA4_RUN10_GLM	PA4	RUN10	GLM	CSI	666	79.47	85.247	0.391	0.416
Gentiana.pneumonanthe.L._PA4_RUN10_GAM	PA4	RUN10	GAM	TSS	496	89.98	79.835	0.698	0.724
Gentiana.pneumonanthe.L._PA4_RUN10_GAM	PA4	RUN10	GAM	AUCroc	593.5	86.444	82.632	0.91	0.926
Gentiana.pneumonanthe.L._PA4_RUN10_GAM	PA4	RUN10	GAM	BOYCE	474	90.275	79.15	0.997	0.992
Gentiana.pneumonanthe.L._PA4_RUN10_GAM	PA4	RUN10	GAM	BIAS	814	54.912	93.525	0.991	0.965
Gentiana.pneumonanthe.L._PA4_RUN10_GAM	PA4	RUN10	GAM	CSI	725	73.084	88.393	0.404	0.424
Gentiana.pneumonanthe.L._PA4_RUN10_RF	PA4	RUN10	RF	TSS	421	99.607	99.427	0.99	0.56
Gentiana.pneumonanthe.L._PA4_RUN10_RF	PA4	RUN10	RF	AUCroc	421	99.607	99.427	1	0.929
Gentiana.pneumonanthe.L._PA4_RUN10_RF	PA4	RUN10	RF	BOYCE	389	99.902	99.021	1	0.939
Gentiana.pneumonanthe.L._PA4_RUN10_RF	PA4	RUN10	RF	BIAS	461	98.035	99.664	0.996	0.867
Gentiana.pneumonanthe.L._PA4_RUN10_RF	PA4	RUN10	RF	CSI	431	99.312	99.497	0.959	0.448
Gentiana.pneumonanthe.L._PA4_RUN10_GBM	PA4	RUN10	GBM	TSS	498	90.963	80.758	0.717	0.738
Gentiana.pneumonanthe.L._PA4_RUN10_GBM	PA4	RUN10	GBM	AUCroc	628.5	86.739	84.813	0.924	0.93
Gentiana.pneumonanthe.L._PA4_RUN10_GBM	PA4	RUN10	GBM	BOYCE	600	87.328	83.527	0.965	0.965
Gentiana.pneumonanthe.L._PA4_RUN10_GBM	PA4	RUN10	GBM	BIAS	773	59.823	93.987	0.96	0.969
Gentiana.pneumonanthe.L._PA4_RUN10_GBM	PA4	RUN10	GBM	CSI	757	70.923	91.372	0.443	0.44
Gentiana.pneumonanthe.L._PA4_RUN10_CTA	PA4	RUN10	CTA	TSS	537.5	93.222	77.779	0.71	0.722
Gentiana.pneumonanthe.L._PA4_RUN10_CTA	PA4	RUN10	CTA	AUCroc	536.5	93.222	77.779	0.867	0.881
Gentiana.pneumonanthe.L._PA4_RUN10_CTA	PA4	RUN10	CTA	BOYCE	321	93.222	77.779	1	0.939
Gentiana.pneumonanthe.L._PA4_RUN10_CTA	PA4	RUN10	CTA	BIAS	821.5	4.028	99.385	0.083	0.047
Gentiana.pneumonanthe.L._PA4_RUN10_CTA	PA4	RUN10	CTA	CSI	537.5	93.222	77.779	0.364	0.382
Gentiana.pneumonanthe.L._PA4_RUN10_MARS	PA4	RUN10	MARS	TSS	554	87.23	82.254	0.695	0.71
Gentiana.pneumonanthe.L._PA4_RUN10_MARS	PA4	RUN10	MARS	AUCroc	553.5	87.328	82.212	0.906	0.923
Gentiana.pneumonanthe.L._PA4_RUN10_MARS	PA4	RUN10	MARS	BOYCE	526	87.917	81.499	0.997	0.977
Gentiana.pneumonanthe.L._PA4_RUN10_MARS	PA4	RUN10	MARS	BIAS	829	54.224	93.33	0.981	0.996
Gentiana.pneumonanthe.L._PA4_RUN10_MARS	PA4	RUN10	MARS	CSI	701	78.193	86.645	0.404	0.42
Gentiana.pneumonanthe.L._PA4_allRun_GLM	PA4	allRun	GLM	TSS	446	91.28	78.465	0.697
Gentiana.pneumonanthe.L._PA4_allRun_GLM	PA4	allRun	GLM	AUCroc	559.5	88.217	81.497	0.904
Gentiana.pneumonanthe.L._PA4_allRun_GLM	PA4	allRun	GLM	BOYCE	514	89.238	80.132	0.993
Gentiana.pneumonanthe.L._PA4_allRun_GLM	PA4	allRun	GLM	BIAS	843	51.139	93.389	0.984
Gentiana.pneumonanthe.L._PA4_allRun_GLM	PA4	allRun	GLM	CSI	688	77.612	86.095	0.393
Gentiana.pneumonanthe.L._PA4_allRun_GAM	PA4	allRun	GAM	TSS	447	92.145	78.364	0.705
Gentiana.pneumonanthe.L._PA4_allRun_GAM	PA4	allRun	GAM	AUCroc	571.5	87.745	81.944	0.914
Gentiana.pneumonanthe.L._PA4_allRun_GAM	PA4	allRun	GAM	BOYCE	474	90.809	79.304	0.998
Gentiana.pneumonanthe.L._PA4_allRun_GAM	PA4	allRun	GAM	BIAS	814	56.324	93.59	0.98
Gentiana.pneumonanthe.L._PA4_allRun_GAM	PA4	allRun	GAM	CSI	705	77.69	87.079	0.409
Gentiana.pneumonanthe.L._PA4_allRun_RF	PA4	allRun	RF	TSS	422	99.921	99.374	0.994
Gentiana.pneumonanthe.L._PA4_allRun_RF	PA4	allRun	RF	AUCroc	427	99.843	99.407	1
Gentiana.pneumonanthe.L._PA4_allRun_RF	PA4	allRun	RF	BOYCE	390	100	99.083	0.998
Gentiana.pneumonanthe.L._PA4_allRun_RF	PA4	allRun	RF	BIAS	462	97.8	99.687	0.996
Gentiana.pneumonanthe.L._PA4_allRun_RF	PA4	allRun	RF	CSI	452	98.743	99.653	0.963
Gentiana.pneumonanthe.L._PA4_allRun_GBM	PA4	allRun	GBM	TSS	489	91.83	80.277	0.721
Gentiana.pneumonanthe.L._PA4_allRun_GBM	PA4	allRun	GBM	AUCroc	626.5	86.803	84.484	0.925
Gentiana.pneumonanthe.L._PA4_allRun_GBM	PA4	allRun	GBM	BOYCE	491	91.673	80.4	0.986
Gentiana.pneumonanthe.L._PA4_allRun_GBM	PA4	allRun	GBM	BIAS	782	56.638	94.339	0.978
Gentiana.pneumonanthe.L._PA4_allRun_GBM	PA4	allRun	GBM	CSI	757	70.621	91.241	0.438
Gentiana.pneumonanthe.L._PA4_allRun_CTA	PA4	allRun	CTA	TSS	598	90.102	84.126	0.742
Gentiana.pneumonanthe.L._PA4_allRun_CTA	PA4	allRun	CTA	AUCroc	596.5	90.102	84.126	0.899
Gentiana.pneumonanthe.L._PA4_allRun_CTA	PA4	allRun	CTA	BOYCE	512	90.102	84.126	1
Gentiana.pneumonanthe.L._PA4_allRun_CTA	PA4	allRun	CTA	BIAS	825	83.739	85.893	0.172
Gentiana.pneumonanthe.L._PA4_allRun_CTA	PA4	allRun	CTA	CSI	752	89.159	84.484	0.427
Gentiana.pneumonanthe.L._PA4_allRun_MARS	PA4	allRun	MARS	TSS	465	89.788	80.277	0.701
Gentiana.pneumonanthe.L._PA4_allRun_MARS	PA4	allRun	MARS	AUCroc	480.5	89.395	80.714	0.911
Gentiana.pneumonanthe.L._PA4_allRun_MARS	PA4	allRun	MARS	BOYCE	437	90.338	79.494	0.996
Gentiana.pneumonanthe.L._PA4_allRun_MARS	PA4	allRun	MARS	BIAS	846	53.731	93.948	0.967
Gentiana.pneumonanthe.L._PA4_allRun_MARS	PA4	allRun	MARS	CSI	700	79.104	86.453	0.406
Gentiana.pneumonanthe.L._PA5_RUN1_GLM	PA5	RUN1	GLM	TSS	425	91.749	77.551	0.693	0.721
Gentiana.pneumonanthe.L._PA5_RUN1_GLM	PA5	RUN1	GLM	AUCroc	580.5	87.132	81.825	0.9	0.916
Gentiana.pneumonanthe.L._PA5_RUN1_GLM	PA5	RUN1	GLM	BOYCE	435	91.159	77.822	0.982	0.988
Gentiana.pneumonanthe.L._PA5_RUN1_GLM	PA5	RUN1	GLM	BIAS	858	45.678	94.388	0.973	0.922
Gentiana.pneumonanthe.L._PA5_RUN1_GLM	PA5	RUN1	GLM	CSI	665	80.943	84.512	0.338	0.355
Gentiana.pneumonanthe.L._PA5_RUN1_GAM	PA5	RUN1	GAM	TSS	483	90.963	79.236	0.702	0.73
Gentiana.pneumonanthe.L._PA5_RUN1_GAM	PA5	RUN1	GAM	AUCroc	556.5	88.31	81.292	0.912	0.917
Gentiana.pneumonanthe.L._PA5_RUN1_GAM	PA5	RUN1	GAM	BOYCE	496	90.57	79.682	0.995	0.973
Gentiana.pneumonanthe.L._PA5_RUN1_GAM	PA5	RUN1	GAM	BIAS	836	50.884	94.333	0.97	0.878
Gentiana.pneumonanthe.L._PA5_RUN1_GAM	PA5	RUN1	GAM	CSI	777	65.422	90.885	0.359	0.378
Gentiana.pneumonanthe.L._PA5_RUN1_RF	PA5	RUN1	RF	TSS	433	100	99.511	0.995	0.504
Gentiana.pneumonanthe.L._PA5_RUN1_RF	PA5	RUN1	RF	AUCroc	445	99.902	99.587	1	0.924
Gentiana.pneumonanthe.L._PA5_RUN1_RF	PA5	RUN1	RF	BOYCE	418	100	99.424	0.998	0.975
Gentiana.pneumonanthe.L._PA5_RUN1_RF	PA5	RUN1	RF	BIAS	494	97.053	99.782	0.995	0.773
Gentiana.pneumonanthe.L._PA5_RUN1_RF	PA5	RUN1	RF	CSI	474	99.018	99.728	0.966	0.367
Gentiana.pneumonanthe.L._PA5_RUN1_GBM	PA5	RUN1	GBM	TSS	392	94.695	77.518	0.724	0.722
Gentiana.pneumonanthe.L._PA5_RUN1_GBM	PA5	RUN1	GBM	AUCroc	586.5	88.409	83.13	0.926	0.923
Gentiana.pneumonanthe.L._PA5_RUN1_GBM	PA5	RUN1	GBM	BOYCE	470	92.24	79.639	0.969	0.96
Gentiana.pneumonanthe.L._PA5_RUN1_GBM	PA5	RUN1	GBM	BIAS	799	53.242	95.171	0.979	0.945
Gentiana.pneumonanthe.L._PA5_RUN1_GBM	PA5	RUN1	GBM	CSI	766	66.012	92.441	0.394	0.406
Gentiana.pneumonanthe.L._PA5_RUN1_CTA	PA5	RUN1	CTA	TSS	475	92.24	81.042	0.733	0.73
Gentiana.pneumonanthe.L._PA5_RUN1_CTA	PA5	RUN1	CTA	AUCroc	643.5	90.177	82.336	0.89	0.89
Gentiana.pneumonanthe.L._PA5_RUN1_CTA	PA5	RUN1	CTA	BOYCE	378	92.24	81.042	1	0.832
Gentiana.pneumonanthe.L._PA5_RUN1_CTA	PA5	RUN1	CTA	BIAS	862.5	4.028	99.5	0.085	0.071
Gentiana.pneumonanthe.L._PA5_RUN1_CTA	PA5	RUN1	CTA	CSI	722.5	89.391	82.717	0.349	0.354
Gentiana.pneumonanthe.L._PA5_RUN1_MARS	PA5	RUN1	MARS	TSS	400	91.159	78.856	0.7	0.732
Gentiana.pneumonanthe.L._PA5_RUN1_MARS	PA5	RUN1	MARS	AUCroc	576.5	86.444	82.848	0.906	0.914
Gentiana.pneumonanthe.L._PA5_RUN1_MARS	PA5	RUN1	MARS	BOYCE	406	90.766	78.975	0.984	0.99
Gentiana.pneumonanthe.L._PA5_RUN1_MARS	PA5	RUN1	MARS	BIAS	858	48.232	94.714	0.971	0.937
Gentiana.pneumonanthe.L._PA5_RUN1_MARS	PA5	RUN1	MARS	CSI	741	75.442	87.633	0.356	0.369
Gentiana.pneumonanthe.L._PA5_RUN2_GLM	PA5	RUN2	GLM	TSS	443	91.454	78.747	0.702	0.687
Gentiana.pneumonanthe.L._PA5_RUN2_GLM	PA5	RUN2	GLM	AUCroc	564.5	88.409	81.803	0.904	0.898
Gentiana.pneumonanthe.L._PA5_RUN2_GLM	PA5	RUN2	GLM	BOYCE	536	89.096	81.064	0.986	0.98
Gentiana.pneumonanthe.L._PA5_RUN2_GLM	PA5	RUN2	GLM	BIAS	856	46.955	94.246	0.996	0.894
Gentiana.pneumonanthe.L._PA5_RUN2_GLM	PA5	RUN2	GLM	CSI	673	80.55	84.871	0.342	0.336
Gentiana.pneumonanthe.L._PA5_RUN2_GAM	PA5	RUN2	GAM	TSS	454	92.436	78.736	0.712	0.685
Gentiana.pneumonanthe.L._PA5_RUN2_GAM	PA5	RUN2	GAM	AUCroc	564.5	89.194	81.76	0.914	0.909
Gentiana.pneumonanthe.L._PA5_RUN2_GAM	PA5	RUN2	GAM	BOYCE	471	91.749	79.269	0.994	0.974
Gentiana.pneumonanthe.L._PA5_RUN2_GAM	PA5	RUN2	GAM	BIAS	840	50.491	94.627	0.995	0.933
Gentiana.pneumonanthe.L._PA5_RUN2_GAM	PA5	RUN2	GAM	CSI	711	78.094	87.361	0.365	0.351
Gentiana.pneumonanthe.L._PA5_RUN2_RF	PA5	RUN2	RF	TSS	410	99.902	99.293	0.992	0.504
Gentiana.pneumonanthe.L._PA5_RUN2_RF	PA5	RUN2	RF	AUCroc	441	99.607	99.511	1	0.919
Gentiana.pneumonanthe.L._PA5_RUN2_RF	PA5	RUN2	RF	BOYCE	415	99.902	99.315	1	0.99
Gentiana.pneumonanthe.L._PA5_RUN2_RF	PA5	RUN2	RF	BIAS	490	97.937	99.793	0.998	0.765
Gentiana.pneumonanthe.L._PA5_RUN2_RF	PA5	RUN2	RF	CSI	470	99.018	99.728	0.966	0.377
Gentiana.pneumonanthe.L._PA5_RUN2_GBM	PA5	RUN2	GBM	TSS	434	93.811	79.041	0.728	0.692
Gentiana.pneumonanthe.L._PA5_RUN2_GBM	PA5	RUN2	GBM	AUCroc	592.5	88.802	83.729	0.926	0.914
Gentiana.pneumonanthe.L._PA5_RUN2_GBM	PA5	RUN2	GBM	BOYCE	552	90.177	82.304	0.988	0.938
Gentiana.pneumonanthe.L._PA5_RUN2_GBM	PA5	RUN2	GBM	BIAS	794	54.224	94.67	0.962	0.902
Gentiana.pneumonanthe.L._PA5_RUN2_GBM	PA5	RUN2	GBM	CSI	769	67.092	92.136	0.395	0.378
Gentiana.pneumonanthe.L._PA5_RUN2_CTA	PA5	RUN2	CTA	TSS	479	91.749	81.085	0.728	0.699
Gentiana.pneumonanthe.L._PA5_RUN2_CTA	PA5	RUN2	CTA	AUCroc	663.5	88.507	83.261	0.879	0.861
Gentiana.pneumonanthe.L._PA5_RUN2_CTA	PA5	RUN2	CTA	BOYCE	396	91.749	81.085	1	0.881
Gentiana.pneumonanthe.L._PA5_RUN2_CTA	PA5	RUN2	CTA	BIAS	850	4.813	99.489	0.094	0.09
Gentiana.pneumonanthe.L._PA5_RUN2_CTA	PA5	RUN2	CTA	CSI	786	84.381	84.784	0.355	0.341
Gentiana.pneumonanthe.L._PA5_RUN2_MARS	PA5	RUN2	MARS	TSS	440	90.766	80.389	0.711	0.693
Gentiana.pneumonanthe.L._PA5_RUN2_MARS	PA5	RUN2	MARS	AUCroc	497.5	89.096	81.727	0.909	0.903
Gentiana.pneumonanthe.L._PA5_RUN2_MARS	PA5	RUN2	MARS	BOYCE	432	90.766	80.226	0.992	0.972
Gentiana.pneumonanthe.L._PA5_RUN2_MARS	PA5	RUN2	MARS	BIAS	861	48.527	94.573	0.982	0.984
Gentiana.pneumonanthe.L._PA5_RUN2_MARS	PA5	RUN2	MARS	CSI	694	80.943	86.132	0.359	0.345
Gentiana.pneumonanthe.L._PA5_RUN3_GLM	PA5	RUN3	GLM	TSS	452	91.257	78.649	0.699	0.706
Gentiana.pneumonanthe.L._PA5_RUN3_GLM	PA5	RUN3	GLM	AUCroc	553.5	88.507	81.303	0.903	0.908
Gentiana.pneumonanthe.L._PA5_RUN3_GLM	PA5	RUN3	GLM	BOYCE	485	89.882	79.476	0.99	0.973
Gentiana.pneumonanthe.L._PA5_RUN3_GLM	PA5	RUN3	GLM	BIAS	856	46.365	94.453	0.974	1
Gentiana.pneumonanthe.L._PA5_RUN3_GLM	PA5	RUN3	GLM	CSI	654	81.827	84.436	0.34	0.351
Gentiana.pneumonanthe.L._PA5_RUN3_GAM	PA5	RUN3	GAM	TSS	459	91.552	79.052	0.707	0.705
Gentiana.pneumonanthe.L._PA5_RUN3_GAM	PA5	RUN3	GAM	AUCroc	550.5	88.605	81.618	0.913	0.913
Gentiana.pneumonanthe.L._PA5_RUN3_GAM	PA5	RUN3	GAM	BOYCE	458	91.65	79.03	0.997	0.974
Gentiana.pneumonanthe.L._PA5_RUN3_GAM	PA5	RUN3	GAM	BIAS	837	51.866	94.616	0.986	0.953
Gentiana.pneumonanthe.L._PA5_RUN3_GAM	PA5	RUN3	GAM	CSI	777	65.619	91.114	0.364	0.364
Gentiana.pneumonanthe.L._PA5_RUN3_RF	PA5	RUN3	RF	TSS	444	99.902	99.598	0.996	0.482
Gentiana.pneumonanthe.L._PA5_RUN3_RF	PA5	RUN3	RF	AUCroc	443	100	99.587	1	0.931
Gentiana.pneumonanthe.L._PA5_RUN3_RF	PA5	RUN3	RF	BOYCE	419	100	99.391	0.999	0.977
Gentiana.pneumonanthe.L._PA5_RUN3_RF	PA5	RUN3	RF	BIAS	490	97.937	99.772	0.995	0.718
Gentiana.pneumonanthe.L._PA5_RUN3_RF	PA5	RUN3	RF	CSI	465	99.509	99.706	0.969	0.371
Gentiana.pneumonanthe.L._PA5_RUN3_GBM	PA5	RUN3	GBM	TSS	433	92.633	79.139	0.72	0.725
Gentiana.pneumonanthe.L._PA5_RUN3_GBM	PA5	RUN3	GBM	AUCroc	604.5	87.623	84.305	0.926	0.921
Gentiana.pneumonanthe.L._PA5_RUN3_GBM	PA5	RUN3	GBM	BOYCE	573	88.212	83.13	0.973	0.942
Gentiana.pneumonanthe.L._PA5_RUN3_GBM	PA5	RUN3	GBM	BIAS	800	51.473	95.356	0.957	0.988
Gentiana.pneumonanthe.L._PA5_RUN3_GBM	PA5	RUN3	GBM	CSI	768	66.208	92.484	0.395	0.376
Gentiana.pneumonanthe.L._PA5_RUN3_CTA	PA5	RUN3	CTA	TSS	536	91.847	82.315	0.742	0.727
Gentiana.pneumonanthe.L._PA5_RUN3_CTA	PA5	RUN3	CTA	AUCroc	535	91.847	82.315	0.905	0.909
Gentiana.pneumonanthe.L._PA5_RUN3_CTA	PA5	RUN3	CTA	BOYCE	410	91.847	82.315	1	0.908
Gentiana.pneumonanthe.L._PA5_RUN3_CTA	PA5	RUN3	CTA	BIAS	877.5	48.919	94.529	0.983	0.906
Gentiana.pneumonanthe.L._PA5_RUN3_CTA	PA5	RUN3	CTA	CSI	750	88.703	83.544	0.357	0.358
Gentiana.pneumonanthe.L._PA5_RUN3_MARS	PA5	RUN3	MARS	TSS	459	89.489	80.291	0.697	0.701
Gentiana.pneumonanthe.L._PA5_RUN3_MARS	PA5	RUN3	MARS	AUCroc	520.5	87.917	81.586	0.909	0.908
Gentiana.pneumonanthe.L._PA5_RUN3_MARS	PA5	RUN3	MARS	BOYCE	476	89.194	80.596	0.995	0.983
Gentiana.pneumonanthe.L._PA5_RUN3_MARS	PA5	RUN3	MARS	BIAS	855	51.277	94.649	0.997	0.949
Gentiana.pneumonanthe.L._PA5_RUN3_MARS	PA5	RUN3	MARS	CSI	756	71.12	88.949	0.355	0.371
Gentiana.pneumonanthe.L._PA5_RUN4_GLM	PA5	RUN4	GLM	TSS	521	89.391	80.748	0.701	0.701
Gentiana.pneumonanthe.L._PA5_RUN4_GLM	PA5	RUN4	GLM	AUCroc	552.5	88.605	81.542	0.906	0.892
Gentiana.pneumonanthe.L._PA5_RUN4_GLM	PA5	RUN4	GLM	BOYCE	521	89.391	80.748	0.986	0.961
Gentiana.pneumonanthe.L._PA5_RUN4_GLM	PA5	RUN4	GLM	BIAS	859	47.937	94.551	0.985	0.984
Gentiana.pneumonanthe.L._PA5_RUN4_GLM	PA5	RUN4	GLM	CSI	656	81.532	84.588	0.341	0.34
Gentiana.pneumonanthe.L._PA5_RUN4_GAM	PA5	RUN4	GAM	TSS	465	92.24	78.888	0.711	0.706
Gentiana.pneumonanthe.L._PA5_RUN4_GAM	PA5	RUN4	GAM	AUCroc	563.5	88.703	81.738	0.917	0.9
Gentiana.pneumonanthe.L._PA5_RUN4_GAM	PA5	RUN4	GAM	BOYCE	464	92.24	78.845	0.992	0.959
Gentiana.pneumonanthe.L._PA5_RUN4_GAM	PA5	RUN4	GAM	BIAS	841	52.063	95.106	0.969	0.957
Gentiana.pneumonanthe.L._PA5_RUN4_GAM	PA5	RUN4	GAM	CSI	802	61.198	92.843	0.371	0.321
Gentiana.pneumonanthe.L._PA5_RUN4_RF	PA5	RUN4	RF	TSS	444	99.902	99.521	0.994	0.502
Gentiana.pneumonanthe.L._PA5_RUN4_RF	PA5	RUN4	RF	AUCroc	447	99.902	99.532	1	0.918
Gentiana.pneumonanthe.L._PA5_RUN4_RF	PA5	RUN4	RF	BOYCE	419	99.902	99.326	1	0.977
Gentiana.pneumonanthe.L._PA5_RUN4_RF	PA5	RUN4	RF	BIAS	485	98.33	99.793	0.998	0.886
Gentiana.pneumonanthe.L._PA5_RUN4_RF	PA5	RUN4	RF	CSI	475	99.018	99.728	0.966	0.373
Gentiana.pneumonanthe.L._PA5_RUN4_GBM	PA5	RUN4	GBM	TSS	501	92.24	80.781	0.731	0.709
Gentiana.pneumonanthe.L._PA5_RUN4_GBM	PA5	RUN4	GBM	AUCroc	607.5	87.525	84.512	0.928	0.909
Gentiana.pneumonanthe.L._PA5_RUN4_GBM	PA5	RUN4	GBM	BOYCE	509	91.552	81.075	0.987	0.958
Gentiana.pneumonanthe.L._PA5_RUN4_GBM	PA5	RUN4	GBM	BIAS	797	54.42	94.942	0.987	0.992
Gentiana.pneumonanthe.L._PA5_RUN4_GBM	PA5	RUN4	GBM	CSI	731	76.13	89.787	0.397	0.358
Gentiana.pneumonanthe.L._PA5_RUN4_CTA	PA5	RUN4	CTA	TSS	491	94.008	81.673	0.757	0.708
Gentiana.pneumonanthe.L._PA5_RUN4_CTA	PA5	RUN4	CTA	AUCroc	636	91.65	83.696	0.921	0.873
Gentiana.pneumonanthe.L._PA5_RUN4_CTA	PA5	RUN4	CTA	BOYCE	495	94.008	81.673	1	0.957
Gentiana.pneumonanthe.L._PA5_RUN4_CTA	PA5	RUN4	CTA	BIAS	864	50.589	95.051	0.953	0.906
Gentiana.pneumonanthe.L._PA5_RUN4_CTA	PA5	RUN4	CTA	CSI	771	67.976	91.614	0.387	0.334
Gentiana.pneumonanthe.L._PA5_RUN4_MARS	PA5	RUN4	MARS	TSS	457	90.373	80.661	0.71	0.7
Gentiana.pneumonanthe.L._PA5_RUN4_MARS	PA5	RUN4	MARS	AUCroc	529.5	87.819	82.391	0.912	0.895
Gentiana.pneumonanthe.L._PA5_RUN4_MARS	PA5	RUN4	MARS	BOYCE	421	90.864	79.748	0.998	0.983
Gentiana.pneumonanthe.L._PA5_RUN4_MARS	PA5	RUN4	MARS	BIAS	860	48.723	94.866	0.96	0.976
Gentiana.pneumonanthe.L._PA5_RUN4_MARS	PA5	RUN4	MARS	CSI	791	68.173	90.309	0.363	0.335
Gentiana.pneumonanthe.L._PA5_RUN5_GLM	PA5	RUN5	GLM	TSS	442	91.356	78.497	0.698	0.716
Gentiana.pneumonanthe.L._PA5_RUN5_GLM	PA5	RUN5	GLM	AUCroc	573.5	87.23	81.923	0.901	0.914
Gentiana.pneumonanthe.L._PA5_RUN5_GLM	PA5	RUN5	GLM	BOYCE	535	88.212	80.901	0.986	0.964
Gentiana.pneumonanthe.L._PA5_RUN5_GLM	PA5	RUN5	GLM	BIAS	854	46.562	94.116	0.988	0.882
Gentiana.pneumonanthe.L._PA5_RUN5_GLM	PA5	RUN5	GLM	CSI	662	81.434	84.642	0.341	0.343
Gentiana.pneumonanthe.L._PA5_RUN5_GAM	PA5	RUN5	GAM	TSS	487	90.57	79.769	0.703	0.721
Gentiana.pneumonanthe.L._PA5_RUN5_GAM	PA5	RUN5	GAM	AUCroc	554.5	88.31	81.455	0.912	0.918
Gentiana.pneumonanthe.L._PA5_RUN5_GAM	PA5	RUN5	GAM	BOYCE	474	90.864	79.4	0.995	0.973
Gentiana.pneumonanthe.L._PA5_RUN5_GAM	PA5	RUN5	GAM	BIAS	834	51.277	94.355	0.971	0.914
Gentiana.pneumonanthe.L._PA5_RUN5_GAM	PA5	RUN5	GAM	CSI	774	65.422	90.842	0.36	0.376
Gentiana.pneumonanthe.L._PA5_RUN5_RF	PA5	RUN5	RF	TSS	431	99.902	99.489	0.994	0.56
Gentiana.pneumonanthe.L._PA5_RUN5_RF	PA5	RUN5	RF	AUCroc	441	99.804	99.587	1	0.933
Gentiana.pneumonanthe.L._PA5_RUN5_RF	PA5	RUN5	RF	BOYCE	425	99.902	99.434	1	0.969
Gentiana.pneumonanthe.L._PA5_RUN5_RF	PA5	RUN5	RF	BIAS	491	97.25	99.75	0.995	0.882
Gentiana.pneumonanthe.L._PA5_RUN5_RF	PA5	RUN5	RF	CSI	471	99.214	99.717	0.967	0.408
Gentiana.pneumonanthe.L._PA5_RUN5_GBM	PA5	RUN5	GBM	TSS	456	92.633	79.606	0.722	0.729
Gentiana.pneumonanthe.L._PA5_RUN5_GBM	PA5	RUN5	GBM	AUCroc	634.5	86.542	84.74	0.925	0.921
Gentiana.pneumonanthe.L._PA5_RUN5_GBM	PA5	RUN5	GBM	BOYCE	563	88.9	82.51	0.969	0.962
Gentiana.pneumonanthe.L._PA5_RUN5_GBM	PA5	RUN5	GBM	BIAS	796	52.75	95.116	0.978	0.937
Gentiana.pneumonanthe.L._PA5_RUN5_GBM	PA5	RUN5	GBM	CSI	755	69.646	91.255	0.39	0.376
Gentiana.pneumonanthe.L._PA5_RUN5_CTA	PA5	RUN5	CTA	TSS	378	90.668	81.858	0.725	0.718
Gentiana.pneumonanthe.L._PA5_RUN5_CTA	PA5	RUN5	CTA	AUCroc	664	89.784	82.38	0.871	0.871
Gentiana.pneumonanthe.L._PA5_RUN5_CTA	PA5	RUN5	CTA	BOYCE	173	90.668	81.858	1	0.897
Gentiana.pneumonanthe.L._PA5_RUN5_CTA	PA5	RUN5	CTA	BIAS	892.5	2.849	99.804	0.046	0.031
Gentiana.pneumonanthe.L._PA5_RUN5_CTA	PA5	RUN5	CTA	CSI	774	83.988	84.588	0.351	0.354
Gentiana.pneumonanthe.L._PA5_RUN5_MARS	PA5	RUN5	MARS	TSS	482	88.605	80.868	0.696	0.721
Gentiana.pneumonanthe.L._PA5_RUN5_MARS	PA5	RUN5	MARS	AUCroc	563.5	86.542	82.586	0.908	0.916
Gentiana.pneumonanthe.L._PA5_RUN5_MARS	PA5	RUN5	MARS	BOYCE	436	89.784	79.672	0.996	0.949
Gentiana.pneumonanthe.L._PA5_RUN5_MARS	PA5	RUN5	MARS	BIAS	853	49.116	94.388	0.992	0.894
Gentiana.pneumonanthe.L._PA5_RUN5_MARS	PA5	RUN5	MARS	CSI	746	73.576	88.308	0.358	0.357
Gentiana.pneumonanthe.L._PA5_RUN6_GLM	PA5	RUN6	GLM	TSS	559	88.31	81.477	0.699	0.71
Gentiana.pneumonanthe.L._PA5_RUN6_GLM	PA5	RUN6	GLM	AUCroc	558.5	88.409	81.466	0.901	0.912
Gentiana.pneumonanthe.L._PA5_RUN6_GLM	PA5	RUN6	GLM	BOYCE	528	88.9	80.737	0.986	0.967
Gentiana.pneumonanthe.L._PA5_RUN6_GLM	PA5	RUN6	GLM	BIAS	857	45.972	94.377	0.978	0.961
Gentiana.pneumonanthe.L._PA5_RUN6_GLM	PA5	RUN6	GLM	CSI	674	80.354	85.142	0.343	0.339
Gentiana.pneumonanthe.L._PA5_RUN6_GAM	PA5	RUN6	GAM	TSS	436	92.043	78.421	0.704	0.708
Gentiana.pneumonanthe.L._PA5_RUN6_GAM	PA5	RUN6	GAM	AUCroc	588.5	87.132	82.304	0.913	0.915
Gentiana.pneumonanthe.L._PA5_RUN6_GAM	PA5	RUN6	GAM	BOYCE	447	91.749	78.693	0.993	0.972
Gentiana.pneumonanthe.L._PA5_RUN6_GAM	PA5	RUN6	GAM	BIAS	833	52.849	94.388	0.959	0.933
Gentiana.pneumonanthe.L._PA5_RUN6_GAM	PA5	RUN6	GAM	CSI	794	63.36	91.832	0.366	0.361
Gentiana.pneumonanthe.L._PA5_RUN6_RF	PA5	RUN6	RF	TSS	433	99.902	99.5	0.994	0.489
Gentiana.pneumonanthe.L._PA5_RUN6_RF	PA5	RUN6	RF	AUCroc	446	99.804	99.543	1	0.931
Gentiana.pneumonanthe.L._PA5_RUN6_RF	PA5	RUN6	RF	BOYCE	408	100	99.239	1	0.952
Gentiana.pneumonanthe.L._PA5_RUN6_RF	PA5	RUN6	RF	BIAS	483	98.33	99.75	0.994	0.753
Gentiana.pneumonanthe.L._PA5_RUN6_RF	PA5	RUN6	RF	CSI	463	99.312	99.641	0.962	0.362
Gentiana.pneumonanthe.L._PA5_RUN6_GBM	PA5	RUN6	GBM	TSS	512	90.57	81.238	0.718	0.719
Gentiana.pneumonanthe.L._PA5_RUN6_GBM	PA5	RUN6	GBM	AUCroc	582.5	88.507	83.141	0.926	0.923
Gentiana.pneumonanthe.L._PA5_RUN6_GBM	PA5	RUN6	GBM	BOYCE	526	89.98	81.673	0.977	0.938
Gentiana.pneumonanthe.L._PA5_RUN6_GBM	PA5	RUN6	GBM	BIAS	795	53.831	95.04	1	0.996
Gentiana.pneumonanthe.L._PA5_RUN6_GBM	PA5	RUN6	GBM	CSI	771	64.44	93.104	0.396	0.391
Gentiana.pneumonanthe.L._PA5_RUN6_CTA	PA5	RUN6	CTA	TSS	410	90.472	81.825	0.723	0.731
Gentiana.pneumonanthe.L._PA5_RUN6_CTA	PA5	RUN6	CTA	AUCroc	664	89.293	82.663	0.871	0.879
Gentiana.pneumonanthe.L._PA5_RUN6_CTA	PA5	RUN6	CTA	BOYCE	273	90.472	81.825	1	0.911
Gentiana.pneumonanthe.L._PA5_RUN6_CTA	PA5	RUN6	CTA	BIAS	890.5	2.75	99.804	0.045	0.051
Gentiana.pneumonanthe.L._PA5_RUN6_CTA	PA5	RUN6	CTA	CSI	758.5	86.051	83.739	0.349	0.353
Gentiana.pneumonanthe.L._PA5_RUN6_MARS	PA5	RUN6	MARS	TSS	474	89.882	80.128	0.7	0.718
Gentiana.pneumonanthe.L._PA5_RUN6_MARS	PA5	RUN6	MARS	AUCroc	512.5	88.802	81.194	0.909	0.914
Gentiana.pneumonanthe.L._PA5_RUN6_MARS	PA5	RUN6	MARS	BOYCE	472	89.882	80.096	0.997	0.981
Gentiana.pneumonanthe.L._PA5_RUN6_MARS	PA5	RUN6	MARS	BIAS	852	51.081	94.703	0.998	0.957
Gentiana.pneumonanthe.L._PA5_RUN6_MARS	PA5	RUN6	MARS	CSI	812	62.083	92.288	0.367	0.353
Gentiana.pneumonanthe.L._PA5_RUN7_GLM	PA5	RUN7	GLM	TSS	570	88.114	81.988	0.702	0.697
Gentiana.pneumonanthe.L._PA5_RUN7_GLM	PA5	RUN7	GLM	AUCroc	576.5	88.016	82.151	0.905	0.894
Gentiana.pneumonanthe.L._PA5_RUN7_GLM	PA5	RUN7	GLM	BOYCE	530	88.9	80.879	0.988	0.987
Gentiana.pneumonanthe.L._PA5_RUN7_GLM	PA5	RUN7	GLM	BIAS	860	46.169	94.703	0.951	0.988
Gentiana.pneumonanthe.L._PA5_RUN7_GLM	PA5	RUN7	GLM	CSI	667	80.943	84.838	0.341	0.343
Gentiana.pneumonanthe.L._PA5_RUN7_GAM	PA5	RUN7	GAM	TSS	466	91.945	78.954	0.709	0.7
Gentiana.pneumonanthe.L._PA5_RUN7_GAM	PA5	RUN7	GAM	AUCroc	573.5	87.917	81.847	0.914	0.907
Gentiana.pneumonanthe.L._PA5_RUN7_GAM	PA5	RUN7	GAM	BOYCE	464	91.945	78.888	0.998	0.964
Gentiana.pneumonanthe.L._PA5_RUN7_GAM	PA5	RUN7	GAM	BIAS	832	52.554	94.518	0.969	0.925
Gentiana.pneumonanthe.L._PA5_RUN7_GAM	PA5	RUN7	GAM	CSI	753	69.45	90.059	0.365	0.351
Gentiana.pneumonanthe.L._PA5_RUN7_RF	PA5	RUN7	RF	TSS	463	99.705	99.685	0.994	0.47
Gentiana.pneumonanthe.L._PA5_RUN7_RF	PA5	RUN7	RF	AUCroc	459	99.804	99.663	1	0.918
Gentiana.pneumonanthe.L._PA5_RUN7_RF	PA5	RUN7	RF	BOYCE	426	99.902	99.434	1	0.949
Gentiana.pneumonanthe.L._PA5_RUN7_RF	PA5	RUN7	RF	BIAS	493	98.33	99.837	0.998	0.745
Gentiana.pneumonanthe.L._PA5_RUN7_RF	PA5	RUN7	RF	CSI	473	99.509	99.717	0.97	0.373
Gentiana.pneumonanthe.L._PA5_RUN7_GBM	PA5	RUN7	GBM	TSS	503	92.141	80.52	0.726	0.704
Gentiana.pneumonanthe.L._PA5_RUN7_GBM	PA5	RUN7	GBM	AUCroc	631.5	86.64	84.849	0.927	0.908
Gentiana.pneumonanthe.L._PA5_RUN7_GBM	PA5	RUN7	GBM	BOYCE	489	92.338	80.172	0.987	0.94
Gentiana.pneumonanthe.L._PA5_RUN7_GBM	PA5	RUN7	GBM	BIAS	796	51.866	95.225	0.96	0.976
Gentiana.pneumonanthe.L._PA5_RUN7_GBM	PA5	RUN7	GBM	CSI	772	62.868	93.202	0.392	0.36
Gentiana.pneumonanthe.L._PA5_RUN7_CTA	PA5	RUN7	CTA	TSS	478	92.436	79.421	0.719	0.702
Gentiana.pneumonanthe.L._PA5_RUN7_CTA	PA5	RUN7	CTA	AUCroc	478	92.436	79.421	0.893	0.883
Gentiana.pneumonanthe.L._PA5_RUN7_CTA	PA5	RUN7	CTA	BOYCE	314	92.436	79.421	1	0.6
Gentiana.pneumonanthe.L._PA5_RUN7_CTA	PA5	RUN7	CTA	BIAS	816	69.646	89.83	0.385	0.333
Gentiana.pneumonanthe.L._PA5_RUN7_CTA	PA5	RUN7	CTA	CSI	722	70.825	89.471	0.363	0.333
Gentiana.pneumonanthe.L._PA5_RUN7_MARS	PA5	RUN7	MARS	TSS	468	89.686	80.335	0.701	0.712
Gentiana.pneumonanthe.L._PA5_RUN7_MARS	PA5	RUN7	MARS	AUCroc	540.5	87.721	81.945	0.909	0.902
Gentiana.pneumonanthe.L._PA5_RUN7_MARS	PA5	RUN7	MARS	BOYCE	467	89.784	80.324	0.991	0.976
Gentiana.pneumonanthe.L._PA5_RUN7_MARS	PA5	RUN7	MARS	BIAS	860	48.723	94.855	0.967	0.965
Gentiana.pneumonanthe.L._PA5_RUN7_MARS	PA5	RUN7	MARS	CSI	791	65.619	90.374	0.351	0.356
Gentiana.pneumonanthe.L._PA5_RUN8_GLM	PA5	RUN8	GLM	TSS	510	89.98	80.466	0.704	0.686
Gentiana.pneumonanthe.L._PA5_RUN8_GLM	PA5	RUN8	GLM	AUCroc	552.5	88.605	81.542	0.902	0.907
Gentiana.pneumonanthe.L._PA5_RUN8_GLM	PA5	RUN8	GLM	BOYCE	485	90.079	79.704	0.997	0.959
Gentiana.pneumonanthe.L._PA5_RUN8_GLM	PA5	RUN8	GLM	BIAS	856	46.66	94.029	0.979	0.957
Gentiana.pneumonanthe.L._PA5_RUN8_GLM	PA5	RUN8	GLM	CSI	654	82.22	84.272	0.34	0.337
Gentiana.pneumonanthe.L._PA5_RUN8_GAM	PA5	RUN8	GAM	TSS	528	90.079	80.89	0.71	0.691
Gentiana.pneumonanthe.L._PA5_RUN8_GAM	PA5	RUN8	GAM	AUCroc	606.5	87.426	82.935	0.915	0.909
Gentiana.pneumonanthe.L._PA5_RUN8_GAM	PA5	RUN8	GAM	BOYCE	502	90.275	80.172	0.998	0.968
Gentiana.pneumonanthe.L._PA5_RUN8_GAM	PA5	RUN8	GAM	BIAS	846	49.804	95.018	0.956	0.992
Gentiana.pneumonanthe.L._PA5_RUN8_GAM	PA5	RUN8	GAM	CSI	796	62.77	91.919	0.365	0.359
Gentiana.pneumonanthe.L._PA5_RUN8_RF	PA5	RUN8	RF	TSS	424	100	99.358	0.993	0.477
Gentiana.pneumonanthe.L._PA5_RUN8_RF	PA5	RUN8	RF	AUCroc	435	99.902	99.456	1	0.919
Gentiana.pneumonanthe.L._PA5_RUN8_RF	PA5	RUN8	RF	BOYCE	419	100	99.304	0.999	0.978
Gentiana.pneumonanthe.L._PA5_RUN8_RF	PA5	RUN8	RF	BIAS	485	98.232	99.782	0.998	0.737
Gentiana.pneumonanthe.L._PA5_RUN8_RF	PA5	RUN8	RF	CSI	475	98.723	99.739	0.964	0.375
Gentiana.pneumonanthe.L._PA5_RUN8_GBM	PA5	RUN8	GBM	TSS	501	92.043	80.792	0.729	0.694
Gentiana.pneumonanthe.L._PA5_RUN8_GBM	PA5	RUN8	GBM	AUCroc	587.5	89.293	83.457	0.927	0.918
Gentiana.pneumonanthe.L._PA5_RUN8_GBM	PA5	RUN8	GBM	BOYCE	547	90.472	82.151	0.985	0.867
Gentiana.pneumonanthe.L._PA5_RUN8_GBM	PA5	RUN8	GBM	BIAS	797	53.143	95.008	0.992	0.925
Gentiana.pneumonanthe.L._PA5_RUN8_GBM	PA5	RUN8	GBM	CSI	773	65.717	92.745	0.4	0.382
Gentiana.pneumonanthe.L._PA5_RUN8_CTA	PA5	RUN8	CTA	TSS	456.5	91.65	81.847	0.735	0.685
Gentiana.pneumonanthe.L._PA5_RUN8_CTA	PA5	RUN8	CTA	AUCroc	667	89.686	83.206	0.879	0.853
Gentiana.pneumonanthe.L._PA5_RUN8_CTA	PA5	RUN8	CTA	BOYCE	365	91.65	81.847	1	0.818
Gentiana.pneumonanthe.L._PA5_RUN8_CTA	PA5	RUN8	CTA	BIAS	894	2.849	99.793	0.047	0.039
Gentiana.pneumonanthe.L._PA5_RUN8_CTA	PA5	RUN8	CTA	CSI	767.5	85.56	84.62	0.358	0.342
Gentiana.pneumonanthe.L._PA5_RUN8_MARS	PA5	RUN8	MARS	TSS	484	89.784	81.042	0.708	0.675
Gentiana.pneumonanthe.L._PA5_RUN8_MARS	PA5	RUN8	MARS	AUCroc	514.5	88.802	81.792	0.911	0.906
Gentiana.pneumonanthe.L._PA5_RUN8_MARS	PA5	RUN8	MARS	BOYCE	472	89.98	80.77	0.991	0.974
Gentiana.pneumonanthe.L._PA5_RUN8_MARS	PA5	RUN8	MARS	BIAS	856	49.018	94.453	1	0.984
Gentiana.pneumonanthe.L._PA5_RUN8_MARS	PA5	RUN8	MARS	CSI	729	77.014	87.427	0.361	0.36
Gentiana.pneumonanthe.L._PA5_RUN9_GLM	PA5	RUN9	GLM	TSS	569	88.016	81.988	0.7	0.704
Gentiana.pneumonanthe.L._PA5_RUN9_GLM	PA5	RUN9	GLM	AUCroc	570.5	88.016	82.021	0.902	0.908
Gentiana.pneumonanthe.L._PA5_RUN9_GLM	PA5	RUN9	GLM	BOYCE	529	88.802	80.857	0.99	0.978
Gentiana.pneumonanthe.L._PA5_RUN9_GLM	PA5	RUN9	GLM	BIAS	858	45.285	94.486	0.963	0.965
Gentiana.pneumonanthe.L._PA5_RUN9_GLM	PA5	RUN9	GLM	CSI	627	84.283	83.413	0.338	0.342
Gentiana.pneumonanthe.L._PA5_RUN9_GAM	PA5	RUN9	GAM	TSS	468	91.749	79.226	0.71	0.703
Gentiana.pneumonanthe.L._PA5_RUN9_GAM	PA5	RUN9	GAM	AUCroc	558.5	88.605	81.695	0.914	0.91
Gentiana.pneumonanthe.L._PA5_RUN9_GAM	PA5	RUN9	GAM	BOYCE	448	92.043	78.693	0.993	0.959
Gentiana.pneumonanthe.L._PA5_RUN9_GAM	PA5	RUN9	GAM	BIAS	836	52.259	94.551	0.98	0.996
Gentiana.pneumonanthe.L._PA5_RUN9_GAM	PA5	RUN9	GAM	CSI	796	62.181	92.386	0.368	0.347
Gentiana.pneumonanthe.L._PA5_RUN9_RF	PA5	RUN9	RF	TSS	444	100	99.511	0.995	0.509
Gentiana.pneumonanthe.L._PA5_RUN9_RF	PA5	RUN9	RF	AUCroc	451	100	99.565	1	0.926
Gentiana.pneumonanthe.L._PA5_RUN9_RF	PA5	RUN9	RF	BOYCE	410	100	99.195	1	0.974
Gentiana.pneumonanthe.L._PA5_RUN9_RF	PA5	RUN9	RF	BIAS	485	97.741	99.815	0.994	0.776
Gentiana.pneumonanthe.L._PA5_RUN9_RF	PA5	RUN9	RF	CSI	465	99.214	99.695	0.966	0.401
Gentiana.pneumonanthe.L._PA5_RUN9_GBM	PA5	RUN9	GBM	TSS	462	92.338	80.052	0.723	0.708
Gentiana.pneumonanthe.L._PA5_RUN9_GBM	PA5	RUN9	GBM	AUCroc	617	88.114	83.467	0.926	0.922
Gentiana.pneumonanthe.L._PA5_RUN9_GBM	PA5	RUN9	GBM	BOYCE	467	91.847	80.204	0.977	0.87
Gentiana.pneumonanthe.L._PA5_RUN9_GBM	PA5	RUN9	GBM	BIAS	796	51.866	95.095	0.968	0.984
Gentiana.pneumonanthe.L._PA5_RUN9_GBM	PA5	RUN9	GBM	CSI	747	71.218	91.19	0.401	0.395
Gentiana.pneumonanthe.L._PA5_RUN9_CTA	PA5	RUN9	CTA	TSS	454	91.257	78.66	0.699	0.714
Gentiana.pneumonanthe.L._PA5_RUN9_CTA	PA5	RUN9	CTA	AUCroc	453.5	91.257	78.66	0.852	0.859
Gentiana.pneumonanthe.L._PA5_RUN9_CTA	PA5	RUN9	CTA	BOYCE	142	91.257	78.66	1	1
Gentiana.pneumonanthe.L._PA5_RUN9_CTA	PA5	RUN9	CTA	BIAS	877	2.456	99.859	0.037	0.078
Gentiana.pneumonanthe.L._PA5_RUN9_CTA	PA5	RUN9	CTA	CSI	454	91.257	78.66	0.312	0.316
Gentiana.pneumonanthe.L._PA5_RUN9_MARS	PA5	RUN9	MARS	TSS	457	89.98	80.096	0.701	0.703
Gentiana.pneumonanthe.L._PA5_RUN9_MARS	PA5	RUN9	MARS	AUCroc	516.5	88.507	81.423	0.909	0.912
Gentiana.pneumonanthe.L._PA5_RUN9_MARS	PA5	RUN9	MARS	BOYCE	466	89.784	80.291	0.995	0.942
Gentiana.pneumonanthe.L._PA5_RUN9_MARS	PA5	RUN9	MARS	BIAS	857	49.607	94.779	0.977	0.988
Gentiana.pneumonanthe.L._PA5_RUN9_MARS	PA5	RUN9	MARS	CSI	750	72.888	88.58	0.359	0.355
Gentiana.pneumonanthe.L._PA5_RUN10_GLM	PA5	RUN10	GLM	TSS	558	88.802	81.542	0.704	0.686
Gentiana.pneumonanthe.L._PA5_RUN10_GLM	PA5	RUN10	GLM	AUCroc	557.5	88.9	81.542	0.905	0.896
Gentiana.pneumonanthe.L._PA5_RUN10_GLM	PA5	RUN10	GLM	BOYCE	527	89.293	80.737	0.984	0.979
Gentiana.pneumonanthe.L._PA5_RUN10_GLM	PA5	RUN10	GLM	BIAS	855	48.232	94.137	0.979	0.969
Gentiana.pneumonanthe.L._PA5_RUN10_GLM	PA5	RUN10	GLM	CSI	663	81.925	84.631	0.343	0.337
Gentiana.pneumonanthe.L._PA5_RUN10_GAM	PA5	RUN10	GAM	TSS	556	89.686	81.597	0.714	0.676
Gentiana.pneumonanthe.L._PA5_RUN10_GAM	PA5	RUN10	GAM	AUCroc	555.5	89.784	81.575	0.916	0.9
Gentiana.pneumonanthe.L._PA5_RUN10_GAM	PA5	RUN10	GAM	BOYCE	518	90.57	80.476	0.996	0.958
Gentiana.pneumonanthe.L._PA5_RUN10_GAM	PA5	RUN10	GAM	BIAS	843	50.491	94.823	0.977	0.992
Gentiana.pneumonanthe.L._PA5_RUN10_GAM	PA5	RUN10	GAM	CSI	804	61.788	92.767	0.374	0.336
Gentiana.pneumonanthe.L._PA5_RUN10_RF	PA5	RUN10	RF	TSS	448	99.804	99.587	0.995	0.467
Gentiana.pneumonanthe.L._PA5_RUN10_RF	PA5	RUN10	RF	AUCroc	447	99.902	99.576	1	0.912
Gentiana.pneumonanthe.L._PA5_RUN10_RF	PA5	RUN10	RF	BOYCE	413	99.902	99.293	1	0.945
Gentiana.pneumonanthe.L._PA5_RUN10_RF	PA5	RUN10	RF	BIAS	488	97.446	99.772	0.998	0.741
Gentiana.pneumonanthe.L._PA5_RUN10_RF	PA5	RUN10	RF	CSI	448	99.804	99.587	0.962	0.374
Gentiana.pneumonanthe.L._PA5_RUN10_GBM	PA5	RUN10	GBM	TSS	497	92.141	80.911	0.73	0.685
Gentiana.pneumonanthe.L._PA5_RUN10_GBM	PA5	RUN10	GBM	AUCroc	639.5	87.328	84.729	0.93	0.905
Gentiana.pneumonanthe.L._PA5_RUN10_GBM	PA5	RUN10	GBM	BOYCE	461	92.731	79.976	0.985	0.895
Gentiana.pneumonanthe.L._PA5_RUN10_GBM	PA5	RUN10	GBM	BIAS	801	52.259	95.486	0.947	0.922
Gentiana.pneumonanthe.L._PA5_RUN10_GBM	PA5	RUN10	GBM	CSI	751	70.432	91.799	0.404	0.357
Gentiana.pneumonanthe.L._PA5_RUN10_CTA	PA5	RUN10	CTA	TSS	534	91.847	80.531	0.724	0.684
Gentiana.pneumonanthe.L._PA5_RUN10_CTA	PA5	RUN10	CTA	AUCroc	533.5	91.847	80.531	0.883	0.86
Gentiana.pneumonanthe.L._PA5_RUN10_CTA	PA5	RUN10	CTA	BOYCE	341	91.847	80.531	1	0.976
Gentiana.pneumonanthe.L._PA5_RUN10_CTA	PA5	RUN10	CTA	BIAS	860.5	4.028	99.565	0.08	0.059
Gentiana.pneumonanthe.L._PA5_RUN10_CTA	PA5	RUN10	CTA	CSI	534	91.847	80.531	0.333	0.319
Gentiana.pneumonanthe.L._PA5_RUN10_MARS	PA5	RUN10	MARS	TSS	456	90.668	80.4	0.711	0.684
Gentiana.pneumonanthe.L._PA5_RUN10_MARS	PA5	RUN10	MARS	AUCroc	497.5	89.686	81.325	0.911	0.896
Gentiana.pneumonanthe.L._PA5_RUN10_MARS	PA5	RUN10	MARS	BOYCE	447	90.864	80.161	0.994	0.964
Gentiana.pneumonanthe.L._PA5_RUN10_MARS	PA5	RUN10	MARS	BIAS	858	49.116	94.801	0.971	0.992
Gentiana.pneumonanthe.L._PA5_RUN10_MARS	PA5	RUN10	MARS	CSI	741	76.326	87.829	0.364	0.341
Gentiana.pneumonanthe.L._PA5_allRun_GLM	PA5	allRun	GLM	TSS	550	88.688	81.415	0.701
Gentiana.pneumonanthe.L._PA5_allRun_GLM	PA5	allRun	GLM	AUCroc	557.5	88.452	81.606	0.903
Gentiana.pneumonanthe.L._PA5_allRun_GLM	PA5	allRun	GLM	BOYCE	512	89.395	80.492	0.989
Gentiana.pneumonanthe.L._PA5_allRun_GLM	PA5	allRun	GLM	BIAS	858	46.661	94.31	0.991
Gentiana.pneumonanthe.L._PA5_allRun_GLM	PA5	allRun	GLM	CSI	646	82.639	84.173	0.341
Gentiana.pneumonanthe.L._PA5_allRun_GAM	PA5	allRun	GAM	TSS	476	91.438	79.387	0.708
Gentiana.pneumonanthe.L._PA5_allRun_GAM	PA5	allRun	GAM	AUCroc	563.5	88.61	81.632	0.913
Gentiana.pneumonanthe.L._PA5_allRun_GAM	PA5	allRun	GAM	BOYCE	447	91.909	78.5	0.998
Gentiana.pneumonanthe.L._PA5_allRun_GAM	PA5	allRun	GAM	BIAS	842	49.254	94.875	0.965
Gentiana.pneumonanthe.L._PA5_allRun_GAM	PA5	allRun	GAM	CSI	773	66.536	90.829	0.364
Gentiana.pneumonanthe.L._PA5_allRun_RF	PA5	allRun	RF	TSS	391	100	99.33	0.993
Gentiana.pneumonanthe.L._PA5_allRun_RF	PA5	allRun	RF	AUCroc	419	99.764	99.556	1
Gentiana.pneumonanthe.L._PA5_allRun_RF	PA5	allRun	RF	BOYCE	389	100	99.304	0.988
Gentiana.pneumonanthe.L._PA5_allRun_RF	PA5	allRun	RF	BIAS	461	97.8	99.826	0.994
Gentiana.pneumonanthe.L._PA5_allRun_RF	PA5	allRun	RF	CSI	441	98.979	99.704	0.964
Gentiana.pneumonanthe.L._PA5_allRun_GBM	PA5	allRun	GBM	TSS	442	93.087	79.1	0.722
Gentiana.pneumonanthe.L._PA5_allRun_GBM	PA5	allRun	GBM	AUCroc	605.5	88.217	83.607	0.925
Gentiana.pneumonanthe.L._PA5_allRun_GBM	PA5	allRun	GBM	BOYCE	515	90.731	81.041	0.994
Gentiana.pneumonanthe.L._PA5_allRun_GBM	PA5	allRun	GBM	BIAS	801	50.746	95.284	0.942
Gentiana.pneumonanthe.L._PA5_allRun_GBM	PA5	allRun	GBM	CSI	744	74.784	89.994	0.394
Gentiana.pneumonanthe.L._PA5_allRun_CTA	PA5	allRun	CTA	TSS	532	91.202	82.111	0.733
Gentiana.pneumonanthe.L._PA5_allRun_CTA	PA5	allRun	CTA	AUCroc	528	91.202	82.111	0.886
Gentiana.pneumonanthe.L._PA5_allRun_CTA	PA5	allRun	CTA	BOYCE	407	91.202	82.111	1
Gentiana.pneumonanthe.L._PA5_allRun_CTA	PA5	allRun	CTA	BIAS	889.5	2.749	99.8	0.046
Gentiana.pneumonanthe.L._PA5_allRun_CTA	PA5	allRun	CTA	CSI	767.5	85.153	84.26	0.352
Gentiana.pneumonanthe.L._PA5_allRun_MARS	PA5	allRun	MARS	TSS	468	90.024	80.632	0.707
Gentiana.pneumonanthe.L._PA5_allRun_MARS	PA5	allRun	MARS	AUCroc	475.5	89.788	80.788	0.91
Gentiana.pneumonanthe.L._PA5_allRun_MARS	PA5	allRun	MARS	BOYCE	432	90.495	79.814	0.994
Gentiana.pneumonanthe.L._PA5_allRun_MARS	PA5	allRun	MARS	BIAS	862	48.468	94.953	0.954
Gentiana.pneumonanthe.L._PA5_allRun_MARS	PA5	allRun	MARS	CSI	705	79.497	86.418	0.357
Gentiana.pneumonanthe.L._allData_allRun_GLM	allData	allRun	GLM	TSS	30	91.202	77.933	0.694
Gentiana.pneumonanthe.L._allData_allRun_GLM	allData	allRun	GLM	AUCroc	49.5	86.881	81.763	0.903
Gentiana.pneumonanthe.L._allData_allRun_GLM	allData	allRun	GLM	BOYCE	38	89.238	79.792	0.993
Gentiana.pneumonanthe.L._allData_allRun_GLM	allData	allRun	GLM	BIAS	251	31.893	97.398	0.973
Gentiana.pneumonanthe.L._allData_allRun_GLM	allData	allRun	GLM	CSI	226	37.863	96.434	0.201
Gentiana.pneumonanthe.L._allData_allRun_GAM	allData	allRun	GAM	TSS	38	90.809	79.225	0.7
Gentiana.pneumonanthe.L._allData_allRun_GAM	allData	allRun	GAM	AUCroc	63.5	85.467	83.425	0.912
Gentiana.pneumonanthe.L._allData_allRun_GAM	allData	allRun	GAM	BOYCE	43	89.317	80.122	0.988
Gentiana.pneumonanthe.L._allData_allRun_GAM	allData	allRun	GAM	BIAS	243	34.564	97.405	0.995
Gentiana.pneumonanthe.L._allData_allRun_GAM	allData	allRun	GAM	CSI	204	43.205	96.183	0.223
Gentiana.pneumonanthe.L._allData_allRun_RF	allData	allRun	RF	TSS	377	100	99.883	0.999
Gentiana.pneumonanthe.L._allData_allRun_RF	allData	allRun	RF	AUCroc	383	100	99.895	1
Gentiana.pneumonanthe.L._allData_allRun_RF	allData	allRun	RF	BOYCE	341	100	99.781	0.995
Gentiana.pneumonanthe.L._allData_allRun_RF	allData	allRun	RF	BIAS	417	98.822	99.952	1
Gentiana.pneumonanthe.L._allData_allRun_RF	allData	allRun	RF	CSI	407	99.372	99.937	0.978
Gentiana.pneumonanthe.L._allData_allRun_GBM	allData	allRun	GBM	TSS	30	89.552	80.824	0.706
Gentiana.pneumonanthe.L._allData_allRun_GBM	allData	allRun	GBM	AUCroc	52.5	85.467	84.333	0.917
Gentiana.pneumonanthe.L._allData_allRun_GBM	allData	allRun	GBM	BOYCE	44	86.881	82.823	0.994
Gentiana.pneumonanthe.L._allData_allRun_GBM	allData	allRun	GBM	BIAS	212	43.441	97.63	0.976
Gentiana.pneumonanthe.L._allData_allRun_GBM	allData	allRun	GBM	CSI	175	50.039	96.757	0.278
Gentiana.pneumonanthe.L._allData_allRun_CTA	allData	allRun	CTA	TSS	68	75.727	87.115	0.628
Gentiana.pneumonanthe.L._allData_allRun_CTA	allData	allRun	CTA	AUCroc	65.5	75.727	87.115	0.829
Gentiana.pneumonanthe.L._allData_allRun_CTA	allData	allRun	CTA	BOYCE	57	75.727	87.115	1
Gentiana.pneumonanthe.L._allData_allRun_CTA	allData	allRun	CTA	BIAS	145	34.328	97.398	0.987
Gentiana.pneumonanthe.L._allData_allRun_CTA	allData	allRun	CTA	CSI	194	29.851	98.458	0.216
Gentiana.pneumonanthe.L._allData_allRun_MARS	allData	allRun	MARS	TSS	39	89.552	78.193	0.68
Gentiana.pneumonanthe.L._allData_allRun_MARS	allData	allRun	MARS	AUCroc	46.5	87.431	79.764	0.906
Gentiana.pneumonanthe.L._allData_allRun_MARS	allData	allRun	MARS	BOYCE	45	87.667	79.548	0.938
Gentiana.pneumonanthe.L._allData_allRun_MARS	allData	allRun	MARS	BIAS	240	34.014	97.459	0.979
Gentiana.pneumonanthe.L._allData_allRun_MARS	allData	allRun	MARS	CSI	194	42.812	96.186	0.221
